# Supplementary material for: Incursion of Highly Pathogenic Avian Influenza A(H5N1) Clade 2.3.4.4b Virus, Brazil, 2023
Source: Emerg Infect Dis. 2024 Mar;30(3):619–21. doi: 10.3201/eid3003.231157 (PMC10902554; doi:10.3201/eid3003.231157)
Supplement: Appendix 2 — Sequences from GISAID used for study of incursion of highly pathogenic avian influenza A(H5N1) clade 2.3.4.4b virus, Brazil, 2023. [file 23-1157-Techapp-s2.xlsx]

## Sheet: d
	taxa	collectiondate	country	Isolate_Id	Submitting_Lab	Authors	Originating_Lab
A/American_green-winged_teal/Texas/UGAI22-3462/2022|2022-09-21|USA	A/American_green-winged_teal/Texas/UGAI22-3462/2022	2022-09-21	USA	EPI_ISL_17471493		Poulson,R.; Stallknecht,D.; Rubrum,A.; Jeevan,T.; Walker,D.; Webby,R.
A/American_kestrel/Peru/A273/2022|2022-12-01|Peru	A/American_kestrel/Peru/A273/2022	2022-12-01	Peru	EPI_ISL_18238548	#N/A	#N/A	#N/A
A/Anas_platyrhynchos/AZ/S1-AZMCP12122022-S4/2022|2022-12-12|USA	A/Anas_platyrhynchos/AZ/S1-AZMCP12122022-S4/2022	2022-12-12	USA	EPI_ISL_16969373		Jones,P.M.; Faleye,T.O.C.; Kraberger,S.; Regney,M.; Lund,M.; Lacson,J.; Wright,J.M.; Kaiser,N.A.; Olivo,D.; Custer,J.; Mcgraw,K.; Varsani,A.; Scotch,M.
A/Andean_Guayata/Argentina/A_Argentina_AndeanGuayata_140223|2023-02-11|Argentina	A/Andean_Guayata/Argentina/A_Argentina_AndeanGuayata_140223	2023-02-11	Argentina	#N/A	#N/A	#N/A	#N/A
A/Belcher_s_gull/Peru/A102/2022|2022-11-01|Peru	A/Belcher_s_gull/Peru/A102/2022	2022-11-01	Peru	#N/A	#N/A	#N/A	#N/A
A/Belcher_s_gull/Peru/A267/2022|2022-12-01|Peru	A/Belcher_s_gull/Peru/A267/2022	2022-12-01	Peru	#N/A	#N/A	#N/A	#N/A
A/Black-crowned_night-heron/Antofagasta/228705-3/2022|2022-12-20|Chile	A/Black-crowned_night-heron/Antofagasta/228705-3/2022	2022-12-20	Chile	#N/A	#N/A	#N/A	#N/A
A/Black_Skimmer/Maule/240379/2023|2023-03-06|Chile	A/Black_Skimmer/Maule/240379/2023	2023-03-06	Chile	EPI_ISL_17885849		Pardo-Roa,C., Johow,M., Ariyama,N., Almonacid,L.I., Aguayo,C., Munoz,G., Fuentes-Lupichinni,E., Avila,C., Neira,V.; Medina,R.
A/Canada_Goose/AB/FAV-0505-19/2022|2022-04-27|Canada	A/Canada_Goose/AB/FAV-0505-19/2022	2022-04-27	Canada	EPI_ISL_16183656	Canadian Food Inspection Agency	Alkie, Tamiru; Hicks, Mark; Pybuse, Margo J; Xu, Wanhong; Hisanaga, Tamiko; Suderman, Matthew; Koziuk, Janice; Kruczkiewicz, Peter; Nguyen, Hoang Hai; Fisher, Mathew; Lung, Oliver; Berhane, Yohannes	Alberta Agriculture and Forestry, Government of Alberta
A/Canada_goose/North_Carolina/W22-1055/2022|2022-11-01|USA	A/Canada_goose/North_Carolina/W22-1055/2022	2022-11-01	USA	#N/A	#N/A	#N/A	#N/A
A/Chicken/AB/FAV-0222-01/2022|2022-05-16|Canada	A/Chicken/AB/FAV-0222-01/2022	2022-05-16	Canada	EPI_ISL_16183504	Canadian Food Inspection Agency	Alkie, Tamiru; Hicks, Mark; Pybuse, Margo J; Xu, Wanhong; Hisanaga, Tamiko; Suderman, Matthew; Koziuk, Janice; Kruczkiewicz, Peter; Nguyen, Hoang Hai; Fisher, Mathew; Lung, Oliver; Berhane, Yohannes	Alberta Agriculture and Forestry, Government of Alberta
A/Chile/25945/2023|2023-03-24|Chile	A/Chile/25945/2023	2023-03-24	Chile	EPI_ISL_17468386	Instituto de Salud Publica	C,Campano; B,Parra; A,Castillo; M,Rojas; R,Fasce; J,Fernandez	Instituto de Salud Publica de Chile
A/Chiloe_wigeon/OHiggins/240893-2/2023|2023-03-09|Chile	A/Chiloe_wigeon/OHiggins/240893-2/2023	2023-03-09	Chile	EPI_ISL_17885965		Pardo-Roa,C., Johow,M., Ariyama,N., Almonacid,L.I., Aguayo,C., Munoz,G., Fuentes-Lupichinni,E., Avila,C., Neira,V.; Medina,R.
A/Colorado/18/2022|2022-04-20|USA	A/Colorado/18/2022	2022-04-20	USA	EPI_ISL_12799972	Centers for Disease Control and Prevention	Wentworth,D., Barnes,J.; Garten,R.	Colorado Department of Health Lab
A/Cooper_s_hawk/Kansas/W22-1206/2022|2022-12-02|USA	A/Cooper_s_hawk/Kansas/W22-1206/2022	2022-12-02	USA	EPI_ISL_17471576		Poulson,R.; Stallknecht,D.; Rubrum,A.; Jeevan,T.; Walker,D.; Webby,R.
A/Cooperss_hawk/Wyoming/23-013975-001-original/2023|2023-04-29|USA	A/Cooperss_hawk/Wyoming/23-013975-001-original/2023	2023-04-29	USA	#N/A	#N/A	#N/A	#N/A
A/Domestic_duck/Araucania/239189-3/2023|2023-02-28|Chile	A/Domestic_duck/Araucania/239189-3/2023	2023-02-28	Chile	EPI_ISL_18005783		Pardo-Roa,C., Johow,M., Ariyama,N., Almonacid,L.I., Aguayo,C., Munoz,G., Fuentes-Lupichinni,E., Avila,C., Neira,V.; Medina,R.
A/Domestic_duck/Araucania/240481-2/2023|2023-03-07|Chile	A/Domestic_duck/Araucania/240481-2/2023	2023-03-07	Chile	EPI_ISL_18005781		Pardo-Roa,C., Johow,M., Ariyama,N., Almonacid,L.I., Aguayo,C., Munoz,G., Fuentes-Lupichinni,E., Avila,C., Neira,V.; Medina,R.
A/Domestic_duck/Araucania/241914-2/2023|2023-03-14|Chile	A/Domestic_duck/Araucania/241914-2/2023	2023-03-14	Chile	EPI_ISL_18005780		Pardo-Roa,C., Johow,M., Ariyama,N., Almonacid,L.I., Aguayo,C., Munoz,G., Fuentes-Lupichinni,E., Avila,C., Neira,V.; Medina,R.
A/Domestic_duck/Maule/240466-1/2023|2023-03-07|Chile	A/Domestic_duck/Maule/240466-1/2023	2023-03-07	Chile	EPI_ISL_18005779		Pardo-Roa,C., Johow,M., Ariyama,N., Almonacid,L.I., Aguayo,C., Munoz,G., Fuentes-Lupichinni,E., Avila,C., Neira,V.; Medina,R.
A/Elegant_tern/Arica_y_Parinacota/229476-1/2022|2022-12-24|Chile	A/Elegant_tern/Arica_y_Parinacota/229476-1/2022	2022-12-24	Chile	EPI_ISL_17885955		Pardo-Roa,C., Johow,M., Ariyama,N., Almonacid,L.I., Aguayo,C., Munoz,G., Fuentes-Lupichinni,E., Avila,C., Neira,V.; Medina,R.
A/Elegant_tern/Tarapaca/229133-1/2022|2022-12-23|Chile	A/Elegant_tern/Tarapaca/229133-1/2022	2022-12-23	Chile	EPI_ISL_17885953		Pardo-Roa,C., Johow,M., Ariyama,N., Almonacid,L.I., Aguayo,C., Munoz,G., Fuentes-Lupichinni,E., Avila,C., Neira,V.; Medina,R.
A/Falco_rusticolus/EdoMex/CPA-19638-22/2022|2022-10-01|Mexico	A/Falco_rusticolus/EdoMex/CPA-19638-22/2022	2022-10-01	Mexico	#N/A	#N/A	#N/A	#N/A
A/Gallus_gallus/Peru/AIS0539/2022|2022-11-18|Peru	A/Gallus_gallus/Peru/AIS0539/2022	2022-11-18	Peru	#N/A	#N/A	#N/A	#N/A
A/Gallus_gallus/Peru/AIS0540/2022|2022-11-28|Peru	A/Gallus_gallus/Peru/AIS0540/2022	2022-11-28	Peru	#N/A	#N/A	#N/A	#N/A
A/Gallus_gallus/Peru/AIS0542/2022|2022-12-01|Peru	A/Gallus_gallus/Peru/AIS0542/2022	2022-12-01	Peru	#N/A	#N/A	#N/A	#N/A
A/Gallus_gallus/Peru/AIS0543/2022|2022-12-01|Peru	A/Gallus_gallus/Peru/AIS0543/2022	2022-12-01	Peru	#N/A	#N/A	#N/A	#N/A
A/Gallus_gallus/Peru/AIS0544/2022|2022-12-03|Peru	A/Gallus_gallus/Peru/AIS0544/2022	2022-12-03	Peru	#N/A	#N/A	#N/A	#N/A
A/Gallus_gallus/Peru/AIS0545/2022|2022-12-03|Peru	A/Gallus_gallus/Peru/AIS0545/2022	2022-12-03	Peru	#N/A	#N/A	#N/A	#N/A
A/Gallus_gallus/Peru/AIS0546/2022|2022-12-18|Peru	A/Gallus_gallus/Peru/AIS0546/2022	2022-12-18	Peru	#N/A	#N/A	#N/A	#N/A
A/Gallus_gallus/Peru/AIS0547/2022|2022-12-28|Peru	A/Gallus_gallus/Peru/AIS0547/2022	2022-12-28	Peru	#N/A	#N/A	#N/A	#N/A
A/Gallus_gallus/Peru/AIS0548/2022|2022-12-22|Peru	A/Gallus_gallus/Peru/AIS0548/2022	2022-12-22	Peru	#N/A	#N/A	#N/A	#N/A
A/Gallus_gallus/Peru/AIS0549/2022|2022-12-22|Peru	A/Gallus_gallus/Peru/AIS0549/2022	2022-12-22	Peru	#N/A	#N/A	#N/A	#N/A
A/Gallus_gallus/Peru/AIS0550/2022|2022-12-12|Peru	A/Gallus_gallus/Peru/AIS0550/2022	2022-12-12	Peru	#N/A	#N/A	#N/A	#N/A
A/Gallus_gallus/Peru/AIS0551/2022|2022-12-12|Peru	A/Gallus_gallus/Peru/AIS0551/2022	2022-12-12	Peru	#N/A	#N/A	#N/A	#N/A
A/Gray_gull/Tarapaca/232825-1/2023|2023-01-18|Chile	A/Gray_gull/Tarapaca/232825-1/2023	2023-01-18	Chile	EPI_ISL_17885951		Pardo-Roa,C., Johow,M., Ariyama,N., Almonacid,L.I., Aguayo,C., Munoz,G., Fuentes-Lupichinni,E., Avila,C., Neira,V.; Medina,R.
A/Great_Horned_Owl/AB/FAV-0505-19/2022|2022-04-28|Canada	A/Great_Horned_Owl/AB/FAV-0505-19/2022	2022-04-28	Canada	EPI_ISL_16189912	Canadian Food Inspection Agency	Alkie, Tamiru; Hicks, Mark; Pybuse, Margo J; Xu, Wanhong; Hisanaga, Tamiko; Suderman, Suderman; Koziuk, Janice; Kruczkiewicz, Peter; Nguyen, Hoang Hai; Fisher, Mathew; Lung, Oliver; Berhane, Yohannes	Alberta Agriculture and Forestry, Government of Alberta
A/Great_Horned_Owl/AB/FAV-0505-30/2022|2022-04-28|Canada	A/Great_Horned_Owl/AB/FAV-0505-30/2022	2022-04-28	Canada	EPI_ISL_16189977	Canadian Food Inspection Agency	Alkie, Tamiru; Hicks, Mark; Pybuse, Margo J; Xu, Wanhong; Hisanaga, Tamiko; Suderman, Suderman; Koziuk, Janice; Kruczkiewicz, Peter; Nguyen, Hoang Hai; Fisher, Mathew; Lung, Oliver; Berhane, Yohannes	Alberta Agriculture and Forestry, Government of Alberta
A/Gull/CHL/227023-2/2022|2022-12-07|Chile	A/Gull/CHL/227023-2/2022	2022-12-07	Chile	#N/A	#N/A	#N/A	#N/A
A/Gull/CHL/227023-3/2022|2022-12-07|Chile	A/Gull/CHL/227023-3/2022	2022-12-07	Chile	#N/A	#N/A	#N/A	#N/A
A/Gull/Chile/7023-2/2022|2022-12-07|Chile	A/Gull/Chile/7023-2/2022	2022-12-07	Chile	EPI_ISL_17011964		Pardo-Roa,C.; Johow,M.; Aguayo,C.; Ariyama,N.; Munoz,G.; Avila,C.; Almonacid,L.I.; Neira,V.; Medina,R.
A/Gull/Chile/7023-3/2022|2022-12-07|Chile	A/Gull/Chile/7023-3/2022	2022-12-07	Chile	EPI_ISL_17011958		Pardo-Roa,C.; Johow,M.; Aguayo,C.; Ariyama,N.; Munoz,G.; Avila,C.; Almonacid,L.I.; Neira,V.; Medina,R.
A/Kelp_gull/Maule/239349/2023|2023-03-01|Chile	A/Kelp_gull/Maule/239349/2023	2023-03-01	Chile	EPI_ISL_17885972		Pardo-Roa,C., Johow,M., Ariyama,N., Almonacid,L.I., Aguayo,C., Munoz,G., Fuentes-Lupichinni,E., Avila,C., Neira,V.; Medina,R.
A/Nannopterum_brasilianus/Peru/AISA0446/2022|2022-11-22|Peru	A/Nannopterum_brasilianus/Peru/AISA0446/2022	2022-11-22	Peru	#N/A	#N/A	#N/A	#N/A
A/Nannopterum_brasilianus/Peru/AISA0451/2022|2022-11-22|Peru	A/Nannopterum_brasilianus/Peru/AISA0451/2022	2022-11-22	Peru	#N/A	#N/A	#N/A	#N/A
A/Panthera_leo/Peru/AIS0554/2023|2023-02-08|Peru	A/Panthera_leo/Peru/AIS0554/2023	2023-02-08	Peru	#N/A	#N/A	#N/A	#N/A
A/Pekin_duck/California/T2202390/2022|2022-11-14|USA	A/Pekin_duck/California/T2202390/2022	2022-11-14	USA	#N/A	#N/A	#N/A	#N/A
A/Pelecanus/Peru/VFAR-140/2022|2022-12-01|Peru	A/Pelecanus/Peru/VFAR-140/2022	2022-12-01	Peru	EPI_ISL_17165223		Fernandez-Diaz,M.; Villanueva-Perez,D.; Tataje-Lavanda,L.; Montalvan-Avalos,A.; Isasi-Rivas,G.; Lulo,M.; Fernandez-Sanchez,M.
A/Pelecanus_occidentalis/Venezuela/Pel3S4/2022|2022-11-25|Venezuela	A/Pelecanus_occidentalis/Venezuela/Pel3S4/2022	2022-11-25	Venezuela	#N/A	#N/A	#N/A	#N/A
A/Pelecanus_occidentalis/Venezuela/Pel4S4/2022|2022-11-25|Venezuela	A/Pelecanus_occidentalis/Venezuela/Pel4S4/2022	2022-11-25	Venezuela	#N/A	#N/A	#N/A	#N/A
A/Pelecanus_thagus/Peru/AIS0538/2022|2022-11-10|Peru	A/Pelecanus_thagus/Peru/AIS0538/2022	2022-11-10	Peru	#N/A	#N/A	#N/A	#N/A
A/Pelecanus_thagus/Peru/AIS0541/2022|2022-11-16|Peru	A/Pelecanus_thagus/Peru/AIS0541/2022	2022-11-16	Peru	#N/A	#N/A	#N/A	#N/A
A/Pelecanus_thagus/Peru/AISA0464/2022|2022-11-22|Peru	A/Pelecanus_thagus/Peru/AISA0464/2022	2022-11-22	Peru	#N/A	#N/A	#N/A	#N/A
A/Pelican/Antofagasta/228244-2/2022|2022-12-16|Chile	A/Pelican/Antofagasta/228244-2/2022	2022-12-16	Chile	EPI_ISL_17885944		Pardo-Roa,C., Johow,M., Ariyama,N., Almonacid,L.I., Aguayo,C., Munoz,G., Fuentes-Lupichinni,E., Avila,C., Neira,V.; Medina,R.
A/Pelican/Antofagasta/228246-2/2022|2022-12-15|Chile	A/Pelican/Antofagasta/228246-2/2022	2022-12-15	Chile	EPI_ISL_17885934		Pardo-Roa,C., Johow,M., Ariyama,N., Almonacid,L.I., Aguayo,C., Munoz,G., Fuentes-Lupichinni,E., Avila,C., Neira,V.; Medina,R.
A/Pelican/Antofagasta/228272-1/2022|2022-12-18|Chile	A/Pelican/Antofagasta/228272-1/2022	2022-12-18	Chile	EPI_ISL_17885929		Pardo-Roa,C., Johow,M., Ariyama,N., Almonacid,L.I., Aguayo,C., Munoz,G., Fuentes-Lupichinni,E., Avila,C., Neira,V.; Medina,R.
A/Pelican/Antofagasta/228318-1/2022|2022-12-16|Chile	A/Pelican/Antofagasta/228318-1/2022	2022-12-16	Chile	EPI_ISL_17885928		Pardo-Roa,C., Johow,M., Ariyama,N., Almonacid,L.I., Aguayo,C., Munoz,G., Fuentes-Lupichinni,E., Avila,C., Neira,V.; Medina,R.
A/Pelican/Atacama/229424-2/2022|2022-12-22|Chile	A/Pelican/Atacama/229424-2/2022	2022-12-22	Chile	EPI_ISL_17885927		Pardo-Roa,C., Johow,M., Ariyama,N., Almonacid,L.I., Aguayo,C., Munoz,G., Fuentes-Lupichinni,E., Avila,C., Neira,V.; Medina,R.
A/Pelican/Atacama/229450-2/2022|2022-12-26|Chile	A/Pelican/Atacama/229450-2/2022	2022-12-26	Chile	EPI_ISL_17885926		Pardo-Roa,C., Johow,M., Ariyama,N., Almonacid,L.I., Aguayo,C., Munoz,G., Fuentes-Lupichinni,E., Avila,C., Neira,V.; Medina,R.
A/Pelican/Atacama/230158-1/2022|2022-12-30|Chile	A/Pelican/Atacama/230158-1/2022	2022-12-30	Chile	EPI_ISL_17885925		Pardo-Roa,C., Johow,M., Ariyama,N., Almonacid,L.I., Aguayo,C., Munoz,G., Fuentes-Lupichinni,E., Avila,C., Neira,V.; Medina,R.
A/Pelican/Atacama/230158-2/2022|2022-12-30|Chile	A/Pelican/Atacama/230158-2/2022	2022-12-30	Chile	EPI_ISL_17885924		Pardo-Roa,C., Johow,M., Ariyama,N., Almonacid,L.I., Aguayo,C., Munoz,G., Fuentes-Lupichinni,E., Avila,C., Neira,V.; Medina,R.
A/Pelican/CHL/226618-1/2022|2022-12-05|Chile	A/Pelican/CHL/226618-1/2022	2022-12-05	Chile	#N/A	#N/A	#N/A	#N/A
A/Pelican/CHL/226618-2/2022|2022-12-05|Chile	A/Pelican/CHL/226618-2/2022	2022-12-05	Chile	#N/A	#N/A	#N/A	#N/A
A/Pelican/CHL/226924-1/2022|2022-12-06|Chile	A/Pelican/CHL/226924-1/2022	2022-12-06	Chile	#N/A	#N/A	#N/A	#N/A
A/Pelican/CHL/226955-1/2022|2022-12-06|Chile	A/Pelican/CHL/226955-1/2022	2022-12-06	Chile	#N/A	#N/A	#N/A	#N/A
A/Pelican/CHL/226955-3/2022|2022-12-06|Chile	A/Pelican/CHL/226955-3/2022	2022-12-06	Chile	#N/A	#N/A	#N/A	#N/A
A/Pelican/CHL/226958-1/2022|2022-12-06|Chile	A/Pelican/CHL/226958-1/2022	2022-12-06	Chile	#N/A	#N/A	#N/A	#N/A
A/Pelican/CHL/227023-1/2022|2022-12-07|Chile	A/Pelican/CHL/227023-1/2022	2022-12-07	Chile	#N/A	#N/A	#N/A	#N/A
A/Pelican/CHL/227087-1/2022|2022-12-07|Chile	A/Pelican/CHL/227087-1/2022	2022-12-07	Chile	#N/A	#N/A	#N/A	#N/A
A/Pelican/Chile/227023-1/2022|2022-12-07|Chile	A/Pelican/Chile/227023-1/2022	2022-12-07	Chile	EPI_ISL_17050893		Pardo-Roa,C.; Johow,M.; Aguayo,C.; Ariyama,N.; Munoz,G.; Avila,C.; Almonacid,L.I.; Neira,V.; Medina,R.
A/Pelican/Chile/6618-1/2022|2022-12-05|Chile	A/Pelican/Chile/6618-1/2022	2022-12-05	Chile	EPI_ISL_17011962		Pardo-Roa,C.; Johow,M.; Aguayo,C.; Ariyama,N.; Munoz,G.; Avila,C.; Almonacid,L.I.; Neira,V.; Medina,R.
A/Pelican/Chile/6618-2/2022|2022-12-05|Chile	A/Pelican/Chile/6618-2/2022	2022-12-05	Chile	EPI_ISL_17011961		Pardo-Roa,C.; Johow,M.; Aguayo,C.; Ariyama,N.; Munoz,G.; Avila,C.; Almonacid,L.I.; Neira,V.; Medina,R.
A/Pelican/Chile/6924-1/2022|2022-12-06|Chile	A/Pelican/Chile/6924-1/2022	2022-12-06	Chile	EPI_ISL_17011963		Pardo-Roa,C.; Johow,M.; Aguayo,C.; Ariyama,N.; Munoz,G.; Avila,C.; Almonacid,L.I.; Neira,V.; Medina,R.
A/Pelican/Chile/6955-1/2022|2022-12-06|Chile	A/Pelican/Chile/6955-1/2022	2022-12-06	Chile	EPI_ISL_17011956		Pardo-Roa,C.; Johow,M.; Aguayo,C.; Ariyama,N.; Munoz,G.; Avila,C.; Almonacid,L.I.; Neira,V.; Medina,R.
A/Pelican/Chile/6955-3/2022|2022-12-06|Chile	A/Pelican/Chile/6955-3/2022	2022-12-06	Chile	EPI_ISL_17011957		Pardo-Roa,C.; Johow,M.; Aguayo,C.; Ariyama,N.; Munoz,G.; Avila,C.; Almonacid,L.I.; Neira,V.; Medina,R.
A/Pelican/Chile/6958-1/2022|2022-12-06|Chile	A/Pelican/Chile/6958-1/2022	2022-12-06	Chile	EPI_ISL_17011959		Pardo-Roa,C.; Johow,M.; Aguayo,C.; Ariyama,N.; Munoz,G.; Avila,C.; Almonacid,L.I.; Neira,V.; Medina,R.
A/Pelican/Chile/7087-1/2022|2022-12-07|Chile	A/Pelican/Chile/7087-1/2022	2022-12-07	Chile	EPI_ISL_17012018		Pardo-Roa,C.; Johow,M.; Aguayo,C.; Ariyama,N.; Munoz,G.; Avila,C.; Almonacid,L.I.; Neira,V.; Medina,R.
A/Pelican/Coquimbo/231946-1/2023|2023-01-14|Chile	A/Pelican/Coquimbo/231946-1/2023	2023-01-14	Chile	EPI_ISL_17885922		Pardo-Roa,C., Johow,M., Ariyama,N., Almonacid,L.I., Aguayo,C., Munoz,G., Fuentes-Lupichinni,E., Avila,C., Neira,V.; Medina,R.
A/Pelican/Maule/231155-2/2023|2023-01-09|Chile	A/Pelican/Maule/231155-2/2023	2023-01-09	Chile	EPI_ISL_17885921		Pardo-Roa,C., Johow,M., Ariyama,N., Almonacid,L.I., Aguayo,C., Munoz,G., Fuentes-Lupichinni,E., Avila,C., Neira,V.; Medina,R.
A/Pelican/Nuble/233947-2/2023|2023-01-26|Chile	A/Pelican/Nuble/233947-2/2023	2023-01-26	Chile	EPI_ISL_17885918		Pardo-Roa,C., Johow,M., Ariyama,N., Almonacid,L.I., Aguayo,C., Munoz,G., Fuentes-Lupichinni,E., Avila,C., Neira,V.; Medina,R.
A/Pelican/OHiggins/233663-1/2023|2023-01-24|Chile	A/Pelican/OHiggins/233663-1/2023	2023-01-24	Chile	EPI_ISL_17885915		Pardo-Roa,C., Johow,M., Ariyama,N., Almonacid,L.I., Aguayo,C., Munoz,G., Fuentes-Lupichinni,E., Avila,C., Neira,V.; Medina,R.
A/Pelican/OHiggins/233721-1/2023|2023-01-24|Chile	A/Pelican/OHiggins/233721-1/2023	2023-01-24	Chile	EPI_ISL_17885912		Pardo-Roa,C., Johow,M., Ariyama,N., Almonacid,L.I., Aguayo,C., Munoz,G., Fuentes-Lupichinni,E., Avila,C., Neira,V.; Medina,R.
A/Pelican/Valparaiso/233091-1/2023|2023-01-20|Chile	A/Pelican/Valparaiso/233091-1/2023	2023-01-20	Chile	EPI_ISL_17885930		Pardo-Roa,C., Johow,M., Ariyama,N., Almonacid,L.I., Aguayo,C., Munoz,G., Fuentes-Lupichinni,E., Avila,C., Neira,V.; Medina,R.
A/Pelican/Valparaiso/233091-2/2023|2023-01-20|Chile	A/Pelican/Valparaiso/233091-2/2023	2023-01-20	Chile	EPI_ISL_17885956		Pardo-Roa,C., Johow,M., Ariyama,N., Almonacid,L.I., Aguayo,C., Munoz,G., Fuentes-Lupichinni,E., Avila,C., Neira,V.; Medina,R.
A/Pelican/Valparaiso/233447-2/2023|2023-01-21|Chile	A/Pelican/Valparaiso/233447-2/2023	2023-01-21	Chile	EPI_ISL_17885985		Pardo-Roa,C., Johow,M., Ariyama,N., Almonacid,L.I., Aguayo,C., Munoz,G., Fuentes-Lupichinni,E., Avila,C., Neira,V.; Medina,R.
A/Pelican/Valparaiso/233450-1/2023|2023-01-23|Chile	A/Pelican/Valparaiso/233450-1/2023	2023-01-23	Chile	EPI_ISL_17885983		Pardo-Roa,C., Johow,M., Ariyama,N., Almonacid,L.I., Aguayo,C., Munoz,G., Fuentes-Lupichinni,E., Avila,C., Neira,V.; Medina,R.
A/Pelican/Valparaiso/234040/2023|2023-01-25|Chile	A/Pelican/Valparaiso/234040/2023	2023-01-25	Chile	EPI_ISL_17885982		Pardo-Roa,C., Johow,M., Ariyama,N., Almonacid,L.I., Aguayo,C., Munoz,G., Fuentes-Lupichinni,E., Avila,C., Neira,V.; Medina,R.
A/Peruvian_pelican/Peru/A074/2022|2022-11-01|Peru	A/Peruvian_pelican/Peru/A074/2022	2022-11-01	Peru	#N/A	#N/A	#N/A	#N/A
A/Peruvian_pelican/Peru/A106/2022|2022-11-01|Peru	A/Peruvian_pelican/Peru/A106/2022	2022-11-01	Peru	#N/A	#N/A	#N/A	#N/A
A/Ross_s_goose/Kansas/W22-1154/2022|2022-12-05|USA	A/Ross_s_goose/Kansas/W22-1154/2022	2022-12-05	USA	#N/A	#N/A	#N/A	#N/A
A/Ross_s_goose/North_Dakota/N22-08/2022|2022-04-08|USA	A/Ross_s_goose/North_Dakota/N22-08/2022	2022-04-08	USA	EPI_ISL_15214843		Poulson,R.; Stallknecht,D.; Rubrum,A.; Jeevan,T.; Walker,D.; Webby,R.
A/Sanderling/Arica_y_Parinacota/230758-1/2022|2022-12-30|Chile	A/Sanderling/Arica_y_Parinacota/230758-1/2022	2022-12-30	Chile	EPI_ISL_17885980		Pardo-Roa,C., Johow,M., Ariyama,N., Almonacid,L.I., Aguayo,C., Munoz,G., Fuentes-Lupichinni,E., Avila,C., Neira,V.; Medina,R.
A/Sanderling/Arica_y_Parinacota/240265/2023|2023-03-03|Chile	A/Sanderling/Arica_y_Parinacota/240265/2023	2023-03-03	Chile	EPI_ISL_17885978		Pardo-Roa,C., Johow,M., Ariyama,N., Almonacid,L.I., Aguayo,C., Munoz,G., Fuentes-Lupichinni,E., Avila,C., Neira,V.; Medina,R.
A/South_American_sea_lion/Arica_y_Parinacota/240270-1/2023|2023-03-01|Chile	A/South_American_sea_lion/Arica_y_Parinacota/240270-1/2023	2023-03-01	Chile	#N/A	#N/A	#N/A	#N/A
A/South_American_sea_lion/Tarapaca/240524-2/2023|2023-03-07|Chile	A/South_American_sea_lion/Tarapaca/240524-2/2023	2023-03-07	Chile	#N/A	#N/A	#N/A	#N/A
A/South_American_tern/Maule/238507/2023|2023-02-23|Chile	A/South_American_tern/Maule/238507/2023	2023-02-23	Chile	#N/A	#N/A	#N/A	#N/A
A/Thalasseus_acuflavidus/Brazil-ES/23ES1A0009/2023|2023-06-21|Brazil	A/Thalasseus_acuflavidus/Brazil-ES/23ES1A0009/2023	2023-06-21	Brazil	#N/A	#N/A	#N/A	#N/A
A/Thalasseus_acuflavidus/Brazil-ES/23ES1A0025/2023|2023-06-24|Brazil	A/Thalasseus_acuflavidus/Brazil-ES/23ES1A0025/2023	2023-06-24	Brazil	#N/A	#N/A	#N/A	#N/A
A/Thalasseus_maximus/Brazil-ES/23ES1A0008/2023|2023-06-21|Brazil	A/Thalasseus_maximus/Brazil-ES/23ES1A0008/2023	2023-06-21	Brazil	#N/A	#N/A	#N/A	#N/A
A/Turkey/Araucania/241892-3/2023|2023-03-14|Chile	A/Turkey/Araucania/241892-3/2023	2023-03-14	Chile	EPI_ISL_17885966		Pardo-Roa,C., Johow,M., Ariyama,N., Almonacid,L.I., Aguayo,C., Munoz,G., Fuentes-Lupichinni,E., Avila,C., Neira,V.; Medina,R.
A/Turkey/Nuble/240489-1/2023|2023-03-07|Chile	A/Turkey/Nuble/240489-1/2023	2023-03-07	Chile	EPI_ISL_17885964		Pardo-Roa,C., Johow,M., Ariyama,N., Almonacid,L.I., Aguayo,C., Munoz,G., Fuentes-Lupichinni,E., Avila,C., Neira,V.; Medina,R.
A/Turkey/Nuble/241568-1/2023|2023-03-10|Chile	A/Turkey/Nuble/241568-1/2023	2023-03-10	Chile	EPI_ISL_17885962		Pardo-Roa,C., Johow,M., Ariyama,N., Almonacid,L.I., Aguayo,C., Munoz,G., Fuentes-Lupichinni,E., Avila,C., Neira,V.; Medina,R.
A/Turkey_vulture/Valparaiso/230187-1/2022|2022-12-31|Chile	A/Turkey_vulture/Valparaiso/230187-1/2022	2022-12-31	Chile	EPI_ISL_17885968		Pardo-Roa,C., Johow,M., Ariyama,N., Almonacid,L.I., Aguayo,C., Munoz,G., Fuentes-Lupichinni,E., Avila,C., Neira,V.; Medina,R.
A/Whimbrel/Coquimbo/239964/2023|2023-03-05|Chile	A/Whimbrel/Coquimbo/239964/2023	2023-03-05	Chile	EPI_ISL_17885960		Pardo-Roa,C., Johow,M., Ariyama,N., Almonacid,L.I., Aguayo,C., Munoz,G., Fuentes-Lupichinni,E., Avila,C., Neira,V.; Medina,R.
A/american_white_pelican/BC/AIVPHL-141/2022|2022-06-02|Canada	A/american_white_pelican/BC/AIVPHL-141/2022	2022-06-02	Canada	EPI_ISL_17051343	British Columbia Centre for Disease Control	Himsworth, Chelsea; Prystajecky,Natalie; Tyson,John; Jassem,Agatha; Kuchinski,Kevin; Coombe, Michelle; Lee,Tracy; Azana,Rob; Fung,Janet; Chan,Michael; Cheung,Branco; Caleta,Jessica; Tsang,Frankie; Russell,Shannon; Zlosnik,James; Hoang,Linda	B.C. Centre for Disease Control
A/american_white_pelican/BC/AIVPHL-148/2022|2022-06-02|Canada	A/american_white_pelican/BC/AIVPHL-148/2022	2022-06-02	Canada	EPI_ISL_17051341	British Columbia Centre for Disease Control	Himsworth, Chelsea; Prystajecky,Natalie; Tyson,John; Jassem,Agatha; Kuchinski,Kevin; Coombe, Michelle; Lee,Tracy; Azana,Rob; Fung,Janet; Chan,Michael; Cheung,Branco; Caleta,Jessica; Tsang,Frankie; Russell,Shannon; Zlosnik,James; Hoang,Linda	B.C. Centre for Disease Control
A/avian/Peru/AISA0446/2022|2022-11-22|Peru	A/avian/Peru/AISA0446/2022	2022-11-22	Peru	EPI_ISL_17805997		Cruz,C.D., Conza,L.B., Espejo,V., Troncos,G., Perez,D.R., Marcelo,O.L., Schilling,M.; Tinoco,Y.
A/avian/Peru/AISA0451/2022|2022-11-22|Peru	A/avian/Peru/AISA0451/2022	2022-11-22	Peru	EPI_ISL_17805998		Cruz,C.D., Conza,L.B., Espejo,V., Troncos,G., Perez,D.R., Marcelo,O.L., Schilling,M.; Tinoco,Y.
A/bald_eagle/BC/AIVPHL-184/2022|2022-06-17|Canada	A/bald_eagle/BC/AIVPHL-184/2022	2022-06-17	Canada	EPI_ISL_17051368	British Columbia Centre for Disease Control	Himsworth, Chelsea; Prystajecky,Natalie; Tyson,John; Jassem,Agatha; Kuchinski,Kevin; Coombe, Michelle; Lee,Tracy; Azana,Rob; Fung,Janet; Chan,Michael; Cheung,Branco; Caleta,Jessica; Tsang,Frankie; Russell,Shannon; Zlosnik,James; Hoang,Linda	B.C. Centre for Disease Control
A/bald_eagle/Florida/W22-191/2022|2022-03-08|USA	A/bald_eagle/Florida/W22-191/2022	2022-03-08	USA	EPI_ISL_14937069		Poulson,R.; Stallknecht,D.; Rubrum,A.; Jeevan,T.; Walker,D.; Webby,R.
A/bald_eagle/Kansas/W22-185/2022|2022-03-06|USA	A/bald_eagle/Kansas/W22-185/2022	2022-03-06	USA	EPI_ISL_15215280		Poulson,R.; Stallknecht,D.; Rubrum,A.; Jeevan,T.; Walker,D.; Webby,R.
A/bald_eagle/Kansas/W22-384/2022|2022-04-01|USA	A/bald_eagle/Kansas/W22-384/2022	2022-04-01	USA	EPI_ISL_17185877		Poulson,R.; Stallknecht,D.; Rubrum,A.; Jeevan,T.; Walker,D.; Webby,R.
A/barn_owl/Idaho/23-013072-002-original/2023|2023-04-18|USA	A/barn_owl/Idaho/23-013072-002-original/2023	2023-04-18	USA	EPI_ISL_17964950	National Veterinary Services Laboratories - USDA	Chinh,Thanh;Franzen,Kerrie;Love,Emily;Ozella,Mikaela;Killian,Mary;Lantz,Kristina;Stuber,Tod;Hicks,Jessica;Norris,Cameron	National Veterinary Services Laboratories - USDA
A/black_skimmer/Chile/C61962/2022|2022-12-02|Chile	A/black_skimmer/Chile/C61962/2022	2022-12-02	Chile	EPI_ISL_16891402		Tan,S.; Freiden,P.; Sharp,B.; Jimenez-Bluhm,P.; Mukherjee,N.; Hamilton-West,C.; Schultz-Cherry,S.
A/blue-winged_teal/Louisiana/UGAI22-3875/2022|2022-09-23|USA	A/blue-winged_teal/Louisiana/UGAI22-3875/2022	2022-09-23	USA	#N/A	#N/A	#N/A	#N/A
A/blue-winged_teal/Louisiana/UGAI22-3889/2022|2022-09-23|USA	A/blue-winged_teal/Louisiana/UGAI22-3889/2022	2022-09-23	USA	#N/A	#N/A	#N/A	#N/A
A/blue-winged_teal/Minnesota/AV22-675/2022|2022-09-01|USA	A/blue-winged_teal/Minnesota/AV22-675/2022	2022-09-01	USA	EPI_ISL_17424640		Poulson,R.; Stallknecht,D.; Rubrum,A.; Jeevan,T.; Walker,D.; Webby,R.
A/blue-winged_teal/Minnesota/AV22-680/2022|2022-09-01|USA	A/blue-winged_teal/Minnesota/AV22-680/2022	2022-09-01	USA	EPI_ISL_17424654		Poulson,R.; Stallknecht,D.; Rubrum,A.; Jeevan,T.; Walker,D.; Webby,R.
A/blue-winged_teal/Minnesota/AV22-690/2022|2022-09-01|USA	A/blue-winged_teal/Minnesota/AV22-690/2022	2022-09-01	USA	EPI_ISL_17424630		Poulson,R.; Stallknecht,D.; Rubrum,A.; Jeevan,T.; Walker,D.; Webby,R.
A/blue-winged_teal/Minnesota/UGAI22-3620/2022|2022-09-15|USA	A/blue-winged_teal/Minnesota/UGAI22-3620/2022	2022-09-15	USA	EPI_ISL_17424636		Poulson,R.; Stallknecht,D.; Rubrum,A.; Jeevan,T.; Walker,D.; Webby,R.
A/blue-winged_teal/Minnesota/UGAI22-3834/2022|2022-09-14|USA	A/blue-winged_teal/Minnesota/UGAI22-3834/2022	2022-09-14	USA	#N/A	#N/A	#N/A	#N/A
A/blue-winged_teal/Texas/UGAI22-2961/2022|2022-09-01|USA	A/blue-winged_teal/Texas/UGAI22-2961/2022	2022-09-01	USA	EPI_ISL_17424649		Poulson,R.; Stallknecht,D.; Rubrum,A.; Jeevan,T.; Walker,D.; Webby,R.
A/blue-winged_teal/Texas/UGAI22-2966/2022|2022-09-01|USA	A/blue-winged_teal/Texas/UGAI22-2966/2022	2022-09-01	USA	EPI_ISL_17424632		Poulson,R.; Stallknecht,D.; Rubrum,A.; Jeevan,T.; Walker,D.; Webby,R.
A/blue-winged_teal/Texas/UGAI22-3189/2022|2022-10-01|USA	A/blue-winged_teal/Texas/UGAI22-3189/2022	2022-10-01	USA	EPI_ISL_17424639		Poulson,R.; Stallknecht,D.; Rubrum,A.; Jeevan,T.; Walker,D.; Webby,R.
A/blue-winged_teal/Texas/UGAI22-3190/2022|2022-10-01|USA	A/blue-winged_teal/Texas/UGAI22-3190/2022	2022-10-01	USA	EPI_ISL_17424648		Poulson,R.; Stallknecht,D.; Rubrum,A.; Jeevan,T.; Walker,D.; Webby,R.
A/blue-winged_teal/Texas/UGAI22-3226/2022|2022-10-01|USA	A/blue-winged_teal/Texas/UGAI22-3226/2022	2022-10-01	USA	EPI_ISL_17424645		Poulson,R.; Stallknecht,D.; Rubrum,A.; Jeevan,T.; Walker,D.; Webby,R.
A/blue-winged_teal/Texas/UGAI22-3250/2022|2022-10-01|USA	A/blue-winged_teal/Texas/UGAI22-3250/2022	2022-10-01	USA	EPI_ISL_17424637		Poulson,R.; Stallknecht,D.; Rubrum,A.; Jeevan,T.; Walker,D.; Webby,R.
A/blue-winged_teal/Texas/UGAI22-3268/2022|2022-10-01|USA	A/blue-winged_teal/Texas/UGAI22-3268/2022	2022-10-01	USA	EPI_ISL_17424635		Poulson,R.; Stallknecht,D.; Rubrum,A.; Jeevan,T.; Walker,D.; Webby,R.
A/brown_booby/Peru/23-005629-003-original/2022|2022-11-11|Peru	A/brown_booby/Peru/23-005629-003-original/2022	2022-11-11	Peru	EPI_ISL_17660074	National Veterinary Services Laboratories - USDA	Conza-Blanco,Lidia;Perez-Janampa,David;Marcelo-Tantamango,Oscar;Yarleque-Javier,Graciela;Chinh,Thanh;Franzen,Kerrie;Love,Emily;Ozella,Mikaela;Killian,Mary;Lantz,Kristina;Stuber,Tod;Hicks,Jessica;Norris,Cameron	Servicio Nacional de Sanidad Agraria del Perú - SENASA
A/cackling_goose/BC/AIVPHL-284/2022|2022-11-21|Canada	A/cackling_goose/BC/AIVPHL-284/2022	2022-11-21	Canada	EPI_ISL_17051426	British Columbia Centre for Disease Control	Himsworth, Chelsea; Prystajecky,Natalie; Tyson,John; Jassem,Agatha; Kuchinski,Kevin; Coombe, Michelle; Lee,Tracy; Azana,Rob; Fung,Janet; Chan,Michael; Cheung,Branco; Caleta,Jessica; Tsang,Frankie; Russell,Shannon; Zlosnik,James; Hoang,Linda	B.C. Centre for Disease Control
A/chicken/Araucania/239189-2/2023|2023-02-28|Chile	A/chicken/Araucania/239189-2/2023	2023-02-28	Chile	EPI_ISL_17885958		Pardo-Roa,C., Johow,M., Ariyama,N., Almonacid,L.I., Aguayo,C., Munoz,G., Fuentes-Lupichinni,E., Avila,C., Neira,V.; Medina,R.
A/chicken/Araucania/239569-1/2023|2023-03-02|Chile	A/chicken/Araucania/239569-1/2023	2023-03-02	Chile	EPI_ISL_17885954		Pardo-Roa,C., Johow,M., Ariyama,N., Almonacid,L.I., Aguayo,C., Munoz,G., Fuentes-Lupichinni,E., Avila,C., Neira,V.; Medina,R.
A/chicken/Araucania/239569-2/2023|2023-03-02|Chile	A/chicken/Araucania/239569-2/2023	2023-03-02	Chile	EPI_ISL_17885952		Pardo-Roa,C., Johow,M., Ariyama,N., Almonacid,L.I., Aguayo,C., Munoz,G., Fuentes-Lupichinni,E., Avila,C., Neira,V.; Medina,R.
A/chicken/Araucania/240481-1/2023|2023-03-07|Chile	A/chicken/Araucania/240481-1/2023	2023-03-07	Chile	EPI_ISL_17885949		Pardo-Roa,C., Johow,M., Ariyama,N., Almonacid,L.I., Aguayo,C., Munoz,G., Fuentes-Lupichinni,E., Avila,C., Neira,V.; Medina,R.
A/chicken/Araucania/241892-2/2023|2023-03-14|Chile	A/chicken/Araucania/241892-2/2023	2023-03-14	Chile	EPI_ISL_17885946		Pardo-Roa,C., Johow,M., Ariyama,N., Almonacid,L.I., Aguayo,C., Munoz,G., Fuentes-Lupichinni,E., Avila,C., Neira,V.; Medina,R.
A/chicken/Araucania/241914-1/2023|2023-03-14|Chile	A/chicken/Araucania/241914-1/2023	2023-03-14	Chile	EPI_ISL_17885945		Pardo-Roa,C., Johow,M., Ariyama,N., Almonacid,L.I., Aguayo,C., Munoz,G., Fuentes-Lupichinni,E., Avila,C., Neira,V.; Medina,R.
A/chicken/BC/AIVPHL-188/2022|2022-06-15|Canada	A/chicken/BC/AIVPHL-188/2022	2022-06-15	Canada	EPI_ISL_17051363	British Columbia Centre for Disease Control	Himsworth, Chelsea; Prystajecky,Natalie; Tyson,John; Jassem,Agatha; Kuchinski,Kevin; Coombe, Michelle; Lee,Tracy; Azana,Rob; Fung,Janet; Chan,Michael; Cheung,Branco; Caleta,Jessica; Tsang,Frankie; Russell,Shannon; Zlosnik,James; Hoang,Linda	B.C. Centre for Disease Control
A/chicken/Colombia/Bolivar/3500/2022|2022-11-08|Colombia	A/chicken/Colombia/Bolivar/3500/2022	2022-11-08	Colombia	#N/A	#N/A	#N/A	#N/A
A/chicken/Colombia/Cordoba/3499/2022|2022-11-26|Colombia	A/chicken/Colombia/Cordoba/3499/2022	2022-11-26	Colombia	#N/A	#N/A	#N/A	#N/A
A/chicken/Colombia/Magdalena/3503/2022|2022-11-18|Colombia	A/chicken/Colombia/Magdalena/3503/2022	2022-11-18	Colombia	#N/A	#N/A	#N/A	#N/A
A/chicken/Idaho/22-015408-001-original/2022|2022-05-17|USA	A/chicken/Idaho/22-015408-001-original/2022	2022-05-17	USA	EPI_ISL_16244005	National Veterinary Services Laboratories - USDA	Chinh,Thanh;Love, Emily;Franzen,Kerrie;Killian,Mary;Koster,Leo;Lantz,Kristina;Stuber,Tod;Hicks,Jessica	National Veterinary Services Laboratories - USDA
A/chicken/Idaho/22-015656-001-original/2022|2022-05-17|USA	A/chicken/Idaho/22-015656-001-original/2022	2022-05-17	USA	EPI_ISL_16244014	National Veterinary Services Laboratories - USDA	Chinh,Thanh;Love, Emily;Franzen,Kerrie;Killian,Mary;Koster,Leo;Lantz,Kristina;Stuber,Tod;Hicks,Jessica	National Veterinary Services Laboratories - USDA
A/chicken/Idaho/22-015744-001-original/2022|2022-05-19|USA	A/chicken/Idaho/22-015744-001-original/2022	2022-05-19	USA	EPI_ISL_16244018	National Veterinary Services Laboratories - USDA	Chinh,Thanh;Love, Emily;Franzen,Kerrie;Killian,Mary;Koster,Leo;Lantz,Kristina;Stuber,Tod;Hicks,Jessica	National Veterinary Services Laboratories - USDA
A/chicken/Nuble/239136/2023|2023-02-27|Chile	A/chicken/Nuble/239136/2023	2023-02-27	Chile	EPI_ISL_17885878		Pardo-Roa,C., Johow,M., Ariyama,N., Almonacid,L.I., Aguayo,C., Munoz,G., Fuentes-Lupichinni,E., Avila,C., Neira,V.; Medina,R.
A/chicken/Nuble/240155/2023|2023-03-06|Chile	A/chicken/Nuble/240155/2023	2023-03-06	Chile	EPI_ISL_17885877		Pardo-Roa,C., Johow,M., Ariyama,N., Almonacid,L.I., Aguayo,C., Munoz,G., Fuentes-Lupichinni,E., Avila,C., Neira,V.; Medina,R.
A/chicken/Nuble/240684/2023|2023-03-08|Chile	A/chicken/Nuble/240684/2023	2023-03-08	Chile	EPI_ISL_17885876		Pardo-Roa,C., Johow,M., Ariyama,N., Almonacid,L.I., Aguayo,C., Munoz,G., Fuentes-Lupichinni,E., Avila,C., Neira,V.; Medina,R.
A/chicken/Nuble/241557-1/2023|2023-03-10|Chile	A/chicken/Nuble/241557-1/2023	2023-03-10	Chile	EPI_ISL_17885874		Pardo-Roa,C., Johow,M., Ariyama,N., Almonacid,L.I., Aguayo,C., Munoz,G., Fuentes-Lupichinni,E., Avila,C., Neira,V.; Medina,R.
A/chicken/Nuble/241681-1/2023|2023-03-10|Chile	A/chicken/Nuble/241681-1/2023	2023-03-10	Chile	EPI_ISL_17885873		Pardo-Roa,C., Johow,M., Ariyama,N., Almonacid,L.I., Aguayo,C., Munoz,G., Fuentes-Lupichinni,E., Avila,C., Neira,V.; Medina,R.
A/chicken/OH/OH22-20542-1/2022|2022-09-01|USA	A/chicken/OH/OH22-20542-1/2022	2022-09-01	USA	#N/A	#N/A	#N/A	#N/A
A/chicken/OH/OH22-20542-2/2022|2022-09-01|USA	A/chicken/OH/OH22-20542-2/2022	2022-09-01	USA	#N/A	#N/A	#N/A	#N/A
A/chicken/OHiggins/241252-1/2023|2023-03-12|Chile	A/chicken/OHiggins/241252-1/2023	2023-03-12	Chile	EPI_ISL_17885872		Pardo-Roa,C., Johow,M., Ariyama,N., Almonacid,L.I., Aguayo,C., Munoz,G., Fuentes-Lupichinni,E., Avila,C., Neira,V.; Medina,R.
A/chicken/OHiggins/241252-3/2023|2023-03-12|Chile	A/chicken/OHiggins/241252-3/2023	2023-03-12	Chile	EPI_ISL_17885871		Pardo-Roa,C., Johow,M., Ariyama,N., Almonacid,L.I., Aguayo,C., Munoz,G., Fuentes-Lupichinni,E., Avila,C., Neira,V.; Medina,R.
A/chicken/OHiggins/241252-6/2023|2023-03-12|Chile	A/chicken/OHiggins/241252-6/2023	2023-03-12	Chile	EPI_ISL_17885870		Pardo-Roa,C., Johow,M., Ariyama,N., Almonacid,L.I., Aguayo,C., Munoz,G., Fuentes-Lupichinni,E., Avila,C., Neira,V.; Medina,R.
A/chicken/Peru/23-005607-001-original/2022|2022-11-11|Peru	A/chicken/Peru/23-005607-001-original/2022	2022-11-11	Peru	EPI_ISL_17660070	National Veterinary Services Laboratories - USDA	Conza-Blanco,Lidia;Perez-Janampa,David;Marcelo-Tantamango,Oscar;Yarleque-Javier,Graciela;Chinh,Thanh;Franzen,Kerrie;Love,Emily;Ozella,Mikaela;Killian,Mary;Lantz,Kristina;Stuber,Tod;Hicks,Jessica;Norris,Cameron	Servicio Nacional de Sanidad Agraria del Perú - SENASA
A/chicken/Peru/23-005607-002-original/2022|2022-11-11|Peru	A/chicken/Peru/23-005607-002-original/2022	2022-11-11	Peru	EPI_ISL_17660071	National Veterinary Services Laboratories - USDA	Conza-Blanco,Lidia;Perez-Janampa,David;Marcelo-Tantamango,Oscar;Yarleque-Javier,Graciela;Chinh,Thanh;Franzen,Kerrie;Love,Emily;Ozella,Mikaela;Killian,Mary;Lantz,Kristina;Stuber,Tod;Hicks,Jessica;Norris,Cameron	Servicio Nacional de Sanidad Agraria del Perú - SENASA
A/chicken/Peru/23-005607-003-original/2022|2022-11-11|Peru	A/chicken/Peru/23-005607-003-original/2022	2022-11-11	Peru	EPI_ISL_17660072	National Veterinary Services Laboratories - USDA	Conza-Blanco,Lidia;Perez-Janampa,David;Marcelo-Tantamango,Oscar;Yarleque-Javier,Graciela;Chinh,Thanh;Franzen,Kerrie;Love,Emily;Ozella,Mikaela;Killian,Mary;Lantz,Kristina;Stuber,Tod;Hicks,Jessica;Norris,Cameron	Servicio Nacional de Sanidad Agraria del Perú - SENASA
A/chicken/Peru/AIS0539/2022|2022-11-18|Peru	A/chicken/Peru/AIS0539/2022	2022-11-18	Peru	EPI_ISL_17805987		Cruz,C.D., Conza,L.B., Espejo,V., Troncos,G., Perez,D.R., Marcelo,O.L., Schilling,M.; Tinoco,Y.
A/chicken/Peru/AIS0540/2022|2022-11-28|Peru	A/chicken/Peru/AIS0540/2022	2022-11-28	Peru	EPI_ISL_17805988		Cruz,C.D., Conza,L.B., Espejo,V., Troncos,G., Perez,D.R., Marcelo,O.L., Schilling,M.; Tinoco,Y.
A/chicken/Peru/AIS0542/2022|2022-12-01|Peru	A/chicken/Peru/AIS0542/2022	2022-12-01	Peru	EPI_ISL_17805989		Cruz,C.D., Conza,L.B., Espejo,V., Troncos,G., Perez,D.R., Marcelo,O.L., Schilling,M.; Tinoco,Y.
A/chicken/Peru/AIS0543/2022|2022-12-01|Peru	A/chicken/Peru/AIS0543/2022	2022-12-01	Peru	EPI_ISL_17805990		Cruz,C.D., Conza,L.B., Espejo,V., Troncos,G., Perez,D.R., Marcelo,O.L., Schilling,M.; Tinoco,Y.
A/chicken/Peru/AIS0544/2022|2022-12-03|Peru	A/chicken/Peru/AIS0544/2022	2022-12-03	Peru	EPI_ISL_17805991		Cruz,C.D., Conza,L.B., Espejo,V., Troncos,G., Perez,D.R., Marcelo,O.L., Schilling,M.; Tinoco,Y.
A/chicken/Peru/AIS0545/2022|2022-12-03|Peru	A/chicken/Peru/AIS0545/2022	2022-12-03	Peru	EPI_ISL_17805992		Cruz,C.D., Conza,L.B., Espejo,V., Troncos,G., Perez,D.R., Marcelo,O.L., Schilling,M.; Tinoco,Y.
A/chicken/Peru/AIS0548/2022|2022-12-22|Peru	A/chicken/Peru/AIS0548/2022	2022-12-22	Peru	EPI_ISL_17805994		Cruz,C.D., Conza,L.B., Espejo,V., Troncos,G., Perez,D.R., Marcelo,O.L., Schilling,M.; Tinoco,Y.
A/chicken/Peru/AIS0549/2022|2022-12-22|Peru	A/chicken/Peru/AIS0549/2022	2022-12-22	Peru	EPI_ISL_17805996		Cruz,C.D., Conza,L.B., Espejo,V., Troncos,G., Perez,D.R., Marcelo,O.L., Schilling,M.; Tinoco,Y.
A/chicken/Peru/AIS0550/2022|2022-12-12|Peru	A/chicken/Peru/AIS0550/2022	2022-12-12	Peru	EPI_ISL_17805995		Cruz,C.D., Conza,L.B., Espejo,V., Troncos,G., Perez,D.R., Marcelo,O.L., Schilling,M.; Tinoco,Y.
A/chicken/Peru/AIS0551/2022|2022-12-12|Peru	A/chicken/Peru/AIS0551/2022	2022-12-12	Peru	EPI_ISL_17806001		Cruz,C.D., Conza,L.B., Espejo,V., Troncos,G., Perez,D.R., Marcelo,O.L., Schilling,M.; Tinoco,Y.
A/chicken/Peru/LAM-INS-002/2022|2022-11-28|Peru	A/chicken/Peru/LAM-INS-002/2022	2022-11-28	Peru	EPI_ISL_16249681	Instituto Nacional de Salud Peru	Padilla-Rojas, Carlos; Sevilla-Castañeda, Luren; Hurtado-Vela, Carmen; Silva-Molina, Juana; Bárcena-Flores, Luis; Lizarraga-Olivares, Wendy; Jimenez-Vasquez, Victor; Nuñez-Llanos, Alicia; Conza-Blanco, Lidia; Perez-Janampa, David; Marcelo-Tantamango, Oscar; Yarleque-Javier, Graciela; Rojas-Serrano, Nancy.	Servicio Nacional de Sanidad Agraria del Perú - SENASA
A/chicken/Peru/LIM-INS-003/2022|2022-11-29|Peru	A/chicken/Peru/LIM-INS-003/2022	2022-11-29	Peru	EPI_ISL_16249730	Instituto Nacional de Salud Peru	Padilla-Rojas, Carlos; Sevilla-Castañeda, Luren; Hurtado-Vela, Carmen; Silva-Molina, Juana; Bárcena-Flores, Luis; Lizarraga-Olivares, Wendy; Jimenez-Vasquez, Victor; Nuñez-Llanos, Alicia; Conza-Blanco, Lidia; Perez-Janampa, David; Marcelo-Tantamango, Oscar; Yarleque-Javier, Graciela; Rojas-Serrano, Nancy.	Servicio Nacional de Sanidad Agraria del Perú - SENASA
A/domestic_duck/South_Dakota/22-033350-004-original/2022|2022-10-18|USA	A/domestic_duck/South_Dakota/22-033350-004-original/2022	2022-10-18	USA	EPI_ISL_16297334	National Veterinary Services Laboratories - USDA	Chinh,Thanh;Love, Emily;Franzen,Kerrie;Killian,Mary;Koster,Leo;Lantz,Kristina;Stuber,Tod;Hicks,Jessica	National Veterinary Services Laboratories - USDA
A/duck/Idaho/22-015275-001-original/2022|2022-05-16|USA	A/duck/Idaho/22-015275-001-original/2022	2022-05-16	USA	EPI_ISL_16243915	National Veterinary Services Laboratories - USDA	Chinh,Thanh;Love, Emily;Franzen,Kerrie;Killian,Mary;Koster,Leo;Lantz,Kristina;Stuber,Tod;Hicks,Jessica	National Veterinary Services Laboratories - USDA
A/duck/Idaho/22-015275-002-original/2022|2022-05-16|USA	A/duck/Idaho/22-015275-002-original/2022	2022-05-16	USA	EPI_ISL_16243926	National Veterinary Services Laboratories - USDA	Chinh,Thanh;Love, Emily;Franzen,Kerrie;Killian,Mary;Koster,Leo;Lantz,Kristina;Stuber,Tod;Hicks,Jessica	National Veterinary Services Laboratories - USDA
A/environment/Wright_County/Wright-A/2022|2022-04-14|USA	A/environment/Wright_County/Wright-A/2022	2022-04-14	USA	#N/A	#N/A	#N/A	#N/A
A/falcon/Costa_Rica/INC-0001-D0377-23/2023|2023-01-26|Costa_Rica	A/falcon/Costa_Rica/INC-0001-D0377-23/2023	2023-01-26	Costa_Rica	EPI_ISL_16958548	Inciensa, Investigación y Enseñanza en Nutrición y Salud	Bernal,Leon; Olga,Aguilar; Idania,Chacon; Guisella,Chaves; Hebleen,Brenes; Claudio,Soto-Garita; Dihala,Picado; Isabel,Abarca; Estela,Cordero; Adriana,Godinez; Melany,Calderon; Francisco,Duarte	Servicio Nacional de Salud Animal (SENASA)
A/goose/Araucania/239189-1/2023|2023-02-28|Chile	A/goose/Araucania/239189-1/2023	2023-02-28	Chile	EPI_ISL_17885869		Pardo-Roa,C., Johow,M., Ariyama,N., Almonacid,L.I., Aguayo,C., Munoz,G., Fuentes-Lupichinni,E., Avila,C., Neira,V.; Medina,R.
A/goose/Louisiana/22-033391-001-original/2022|2022-10-14|USA	A/goose/Louisiana/22-033391-001-original/2022	2022-10-14	USA	EPI_ISL_16297332	National Veterinary Services Laboratories - USDA	Chinh,Thanh;Love, Emily;Franzen,Kerrie;Killian,Mary;Koster,Leo;Lantz,Kristina;Stuber,Tod;Hicks,Jessica	National Veterinary Services Laboratories - USDA
A/gray_gull/Chile/C61947/2022|2022-12-02|Chile	A/gray_gull/Chile/C61947/2022	2022-12-02	Chile	EPI_ISL_16891400		Tan,S.; Freiden,P.; Sharp,B.; Jimenez-Bluhm,P.; Mukherjee,N.; Hamilton-West,C.; Schultz-Cherry,S.
A/great-tailed_grackle/Kansas/W22-1223A/2022|2022-12-13|USA	A/great-tailed_grackle/Kansas/W22-1223A/2022	2022-12-13	USA	EPI_ISL_17471583		Poulson,R.; Stallknecht,D.; Rubrum,A.; Jeevan,T.; Walker,D.; Webby,R.
A/great-tailed_grackle/Kansas/W22-1223B/2022|2022-12-13|USA	A/great-tailed_grackle/Kansas/W22-1223B/2022	2022-12-13	USA	EPI_ISL_17471582		Poulson,R.; Stallknecht,D.; Rubrum,A.; Jeevan,T.; Walker,D.; Webby,R.
A/great-tailed_grackle/Kansas/W22-1223C/2022|2022-12-13|USA	A/great-tailed_grackle/Kansas/W22-1223C/2022	2022-12-13	USA	EPI_ISL_17471577		Poulson,R.; Stallknecht,D.; Rubrum,A.; Jeevan,T.; Walker,D.; Webby,R.
A/great_blue_heron/BC/AIVPHL-289/2022|2022-11-21|Canada	A/great_blue_heron/BC/AIVPHL-289/2022	2022-11-21	Canada	EPI_ISL_17051428	British Columbia Centre for Disease Control	Himsworth, Chelsea; Prystajecky,Natalie; Tyson,John; Jassem,Agatha; Kuchinski,Kevin; Coombe, Michelle; Lee,Tracy; Azana,Rob; Fung,Janet; Chan,Michael; Cheung,Branco; Caleta,Jessica; Tsang,Frankie; Russell,Shannon; Zlosnik,James; Hoang,Linda	B.C. Centre for Disease Control
A/great_horned_owl/BC/AIVPHL-353/2023|2023-01-09|Canada	A/great_horned_owl/BC/AIVPHL-353/2023	2023-01-09	Canada	EPI_ISL_17051479	British Columbia Centre for Disease Control	Himsworth, Chelsea; Prystajecky,Natalie; Tyson,John; Jassem,Agatha; Kuchinski,Kevin; Coombe, Michelle; Lee,Tracy; Azana,Rob; Fung,Janet; Chan,Michael; Cheung,Branco; Caleta,Jessica; Tsang,Frankie; Russell,Shannon; Zlosnik,James; Hoang,Linda	B.C. Centre for Disease Control
A/great_horned_owl/Colorado/23-005885-001-original/2023|2023-02-17|USA	A/great_horned_owl/Colorado/23-005885-001-original/2023	2023-02-17	USA	EPI_ISL_17964868	National Veterinary Services Laboratories - USDA	Chinh,Thanh;Franzen,Kerrie;Love,Emily;Ozella,Mikaela;Killian,Mary;Lantz,Kristina;Stuber,Tod;Hicks,Jessica;Norris,Cameron	National Veterinary Services Laboratories - USDA
A/great_horned_owl/Idaho/23-011169-003-original/2023|2023-03-28|USA	A/great_horned_owl/Idaho/23-011169-003-original/2023	2023-03-28	USA	EPI_ISL_17964927	National Veterinary Services Laboratories - USDA	Chinh,Thanh;Franzen,Kerrie;Love,Emily;Ozella,Mikaela;Killian,Mary;Lantz,Kristina;Stuber,Tod;Hicks,Jessica;Norris,Cameron	National Veterinary Services Laboratories - USDA
A/guanay_cormorant/Peru/CAL-INS-009/2023|2023-03-17|Peru	A/guanay_cormorant/Peru/CAL-INS-009/2023	2023-03-17	Peru	EPI_ISL_17777530	Instituto Nacional de Salud Peru	Padilla-Rojas, C.; Sevilla-Casta?eda, L.; Hurtado-Vela, C.; Silva-Molina, J.; Huarca-Balbin, L.; Lizarraga-Olivares, W.; Jimenez-Vasquez, V.; Lope-Pari, P.; Alarcon, Y.; Cuquian, K.; Jara-Vila, J.; Ceron-Villanueva, J.; Conza-Blanco, L.; Rojas-Serrano, N.; Arotinco-Garaygar, G.	Laboratorio de Virus Respiratorios, Centro Nacional de Salud Publica
A/gull/Peru/LIM-INS-006/2023|2023-03-16|Peru	A/gull/Peru/LIM-INS-006/2023	2023-03-16	Peru	EPI_ISL_17777527	Instituto Nacional de Salud Peru	Padilla-Rojas, C.; Sevilla-Casta?eda, L.; Hurtado-Vela, C.; Silva-Molina, J.; Huarca-Balbin, L.; Lizarraga-Olivares, W.; Jimenez-Vasquez, V.; Lope-Pari, P.; Alarcon, Y.; Cuquian, K.; Jara-Vila, J.; Ceron-Villanueva, J.; Conza-Blanco, L.; Rojas-Serrano, N.; Arotinco-Garaygar, G.	Laboratorio de Virus Respiratorios, Centro Nacional de Salud Publica
A/lesser_snow_goose/North_Dakota/ND-10/2022|2022-04-08|USA	A/lesser_snow_goose/North_Dakota/ND-10/2022	2022-04-08	USA	EPI_ISL_15214845		Poulson,R.; Stallknecht,D.; Rubrum,A.; Jeevan,T.; Walker,D.; Webby,R.
A/magpie/Idaho/23-011169-002-original/2023|2023-03-28|USA	A/magpie/Idaho/23-011169-002-original/2023	2023-03-28	USA	EPI_ISL_17964926	National Veterinary Services Laboratories - USDA	Chinh,Thanh;Franzen,Kerrie;Love,Emily;Ozella,Mikaela;Killian,Mary;Lantz,Kristina;Stuber,Tod;Hicks,Jessica;Norris,Cameron	National Veterinary Services Laboratories - USDA
A/mallard/North_Carolina/W22-1114A/2022|2022-12-01|USA	A/mallard/North_Carolina/W22-1114A/2022	2022-12-01	USA	#N/A	#N/A	#N/A	#N/A
A/owl/Peru/23-005629-001-original/2022|2022-11-11|Peru	A/owl/Peru/23-005629-001-original/2022	2022-11-11	Peru	EPI_ISL_17660073	National Veterinary Services Laboratories - USDA	Conza-Blanco,Lidia;Perez-Janampa,David;Marcelo-Tantamango,Oscar;Yarleque-Javier,Graciela;Chinh,Thanh;Franzen,Kerrie;Love,Emily;Ozella,Mikaela;Killian,Mary;Lantz,Kristina;Stuber,Tod;Hicks,Jessica;Norris,Cameron	Servicio Nacional de Sanidad Agraria del Perú - SENASA
A/pelican/BC/AIVPHL-229/2022|2022-08-12|Canada	A/pelican/BC/AIVPHL-229/2022	2022-08-12	Canada	EPI_ISL_17051393	British Columbia Centre for Disease Control	Himsworth, Chelsea; Prystajecky,Natalie; Tyson,John; Jassem,Agatha; Kuchinski,Kevin; Coombe, Michelle; Lee,Tracy; Azana,Rob; Fung,Janet; Chan,Michael; Cheung,Branco; Caleta,Jessica; Tsang,Frankie; Russell,Shannon; Zlosnik,James; Hoang,Linda	B.C. Centre for Disease Control
A/pelican/BC/AIVPHL-230/2022|2022-08-12|Canada	A/pelican/BC/AIVPHL-230/2022	2022-08-12	Canada	EPI_ISL_17051394	British Columbia Centre for Disease Control	Himsworth, Chelsea; Prystajecky,Natalie; Tyson,John; Jassem,Agatha; Kuchinski,Kevin; Coombe, Michelle; Lee,Tracy; Azana,Rob; Fung,Janet; Chan,Michael; Cheung,Branco; Caleta,Jessica; Tsang,Frankie; Russell,Shannon; Zlosnik,James; Hoang,Linda	B.C. Centre for Disease Control
A/pelican/Peru/AIS0538/2022|2022-11-10|Peru	A/pelican/Peru/AIS0538/2022	2022-11-10	Peru	EPI_ISL_17806000		Cruz,C.D., Conza,L.B., Espejo,V., Troncos,G., Perez,D.R., Marcelo,O.L., Schilling,M.; Tinoco,Y.
A/pelican/Peru/AIS0541/2022|2022-11-16|Peru	A/pelican/Peru/AIS0541/2022	2022-11-16	Peru	EPI_ISL_17806002		Cruz,C.D., Conza,L.B., Espejo,V., Troncos,G., Perez,D.R., Marcelo,O.L., Schilling,M.; Tinoco,Y.
A/pelican/Peru/AISA0464/2022|2022-11-22|Peru	A/pelican/Peru/AISA0464/2022	2022-11-22	Peru	EPI_ISL_17806003		Cruz,C.D., Conza,L.B., Espejo,V., Troncos,G., Perez,D.R., Marcelo,O.L., Schilling,M.; Tinoco,Y.
A/peruvian_booby/Peru/CAL-INS-007/2023|2023-03-17|Peru	A/peruvian_booby/Peru/CAL-INS-007/2023	2023-03-17	Peru	EPI_ISL_17777528	Instituto Nacional de Salud Peru	Padilla-Rojas, C.; Sevilla-Casta?eda, L.; Hurtado-Vela, C.; Silva-Molina, J.; Huarca-Balbin, L.; Lizarraga-Olivares, W.; Jimenez-Vasquez, V.; Lope-Pari, P.; Alarcon, Y.; Cuquian, K.; Jara-Vila, J.; Ceron-Villanueva, J.; Conza-Blanco, L.; Rojas-Serrano, N.; Arotinco-Garaygar, G.	Laboratorio de Virus Respiratorios, Centro Nacional de Salud Publica
A/peruvian_booby/Peru/CAL-INS-008/2023|2023-03-17|Peru	A/peruvian_booby/Peru/CAL-INS-008/2023	2023-03-17	Peru	EPI_ISL_17777529	Instituto Nacional de Salud Peru	Padilla-Rojas, C.; Sevilla-Casta?eda, L.; Hurtado-Vela, C.; Silva-Molina, J.; Huarca-Balbin, L.; Lizarraga-Olivares, W.; Jimenez-Vasquez, V.; Lope-Pari, P.; Alarcon, Y.; Cuquian, K.; Jara-Vila, J.; Ceron-Villanueva, J.; Conza-Blanco, L.; Rojas-Serrano, N.; Arotinco-Garaygar, G.	Laboratorio de Virus Respiratorios, Centro Nacional de Salud Publica
A/peruvian_booby/Peru/LIM-INS-012/2023|2023-04-12|Peru	A/peruvian_booby/Peru/LIM-INS-012/2023	2023-04-12	Peru	EPI_ISL_17777533	Instituto Nacional de Salud Peru	Padilla-Rojas, C.; Sevilla-Casta?eda, L.; Hurtado-Vela, C.; Silva-Molina, J.; Huarca-Balbin, L.; Lizarraga-Olivares, W.; Jimenez-Vasquez, V.; Lope-Pari, P.; Alarcon, Y.; Cuquian, K.; Jara-Vila, J.; Ceron-Villanueva, J.; Conza-Blanco, L.; Rojas-Serrano, N.; Arotinco-Garaygar, G.	Laboratorio de Virus Respiratorios, Centro Nacional de Salud Publica
A/red-tailed_hawk/Colorado/23-006671-001-original/2023|2023-02-18|USA	A/red-tailed_hawk/Colorado/23-006671-001-original/2023	2023-02-18	USA	EPI_ISL_17964882	National Veterinary Services Laboratories - USDA	Chinh,Thanh;Franzen,Kerrie;Love,Emily;Ozella,Mikaela;Killian,Mary;Lantz,Kristina;Stuber,Tod;Hicks,Jessica;Norris,Cameron	National Veterinary Services Laboratories - USDA
A/red-tailed_hawk/Colorado/23-008901-001-original/2023|2023-03-15|USA	A/red-tailed_hawk/Colorado/23-008901-001-original/2023	2023-03-15	USA	EPI_ISL_17964906	National Veterinary Services Laboratories - USDA	Chinh,Thanh;Franzen,Kerrie;Love,Emily;Ozella,Mikaela;Killian,Mary;Lantz,Kristina;Stuber,Tod;Hicks,Jessica;Norris,Cameron	National Veterinary Services Laboratories - USDA
A/red-tailed_hawk/Kansas/W22-1155/2022|2022-12-05|USA	A/red-tailed_hawk/Kansas/W22-1155/2022	2022-12-05	USA	#N/A	#N/A	#N/A	#N/A
A/red-tailed_hawk/Kansas/W22-1226/2022|2022-12-05|USA	A/red-tailed_hawk/Kansas/W22-1226/2022	2022-12-05	USA	EPI_ISL_17471324		Poulson,R.; Stallknecht,D.; Rubrum,A.; Jeevan,T.; Walker,D.; Webby,R.
A/red-tailed_hawk/Kansas/W22-198/2022|2022-03-14|USA	A/red-tailed_hawk/Kansas/W22-198/2022	2022-03-14	USA	EPI_ISL_15614807		Poulson,R.; Stallknecht,D.; Rubrum,A.; Jeevan,T.; Walker,D.; Webby,R.
A/red-tailed_hawk/Kentucky/W23-143/2022|2022-12-22|USA	A/red-tailed_hawk/Kentucky/W23-143/2022	2022-12-22	USA	EPI_ISL_17424631		Poulson,R.; Stallknecht,D.; Rubrum,A.; Jeevan,T.; Walker,D.; Webby,R.
A/red-tailed_hawk/South_Dakota/23-012031-001-original/2023|2023-04-11|USA	A/red-tailed_hawk/South_Dakota/23-012031-001-original/2023	2023-04-11	USA	EPI_ISL_17964942	National Veterinary Services Laboratories - USDA	Chinh,Thanh;Franzen,Kerrie;Love,Emily;Ozella,Mikaela;Killian,Mary;Lantz,Kristina;Stuber,Tod;Hicks,Jessica;Norris,Cameron	National Veterinary Services Laboratories - USDA
A/ring-billed_gull/Florida/W22-169/2022|2022-03-07|USA	A/ring-billed_gull/Florida/W22-169/2022	2022-03-07	USA	EPI_ISL_15063669		Poulson,R.; Stallknecht,D.; Rubrum,A.; Jeevan,T.; Walker,D.; Webby,R.
A/rough-legged_hawk/BC/AIVPHL-352/2023|2023-01-03|Canada	A/rough-legged_hawk/BC/AIVPHL-352/2023	2023-01-03	Canada	EPI_ISL_17051475	British Columbia Centre for Disease Control	Himsworth, Chelsea; Prystajecky,Natalie; Tyson,John; Jassem,Agatha; Kuchinski,Kevin; Coombe, Michelle; Lee,Tracy; Azana,Rob; Fung,Janet; Chan,Michael; Cheung,Branco; Caleta,Jessica; Tsang,Frankie; Russell,Shannon; Zlosnik,James; Hoang,Linda	B.C. Centre for Disease Control
A/snow_goose/BC/AIVPHL-168/2022|2022-05-31|Canada	A/snow_goose/BC/AIVPHL-168/2022	2022-05-31	Canada	EPI_ISL_17051351	British Columbia Centre for Disease Control	Himsworth, Chelsea; Prystajecky,Natalie; Tyson,John; Jassem,Agatha; Kuchinski,Kevin; Coombe, Michelle; Lee,Tracy; Azana,Rob; Fung,Janet; Chan,Michael; Cheung,Branco; Caleta,Jessica; Tsang,Frankie; Russell,Shannon; Zlosnik,James; Hoang,Linda	B.C. Centre for Disease Control
A/snow_goose/Kansas/W22-1143/2022|2022-12-05|USA	A/snow_goose/Kansas/W22-1143/2022	2022-12-05	USA	#N/A	#N/A	#N/A	#N/A
A/snow_goose/Kansas/W22-174B/2022|2022-03-06|USA	A/snow_goose/Kansas/W22-174B/2022	2022-03-06	USA	EPI_ISL_15214846		Poulson,R.; Stallknecht,D.; Rubrum,A.; Jeevan,T.; Walker,D.; Webby,R.
A/snow_goose/Kansas/W22-177B/2022|2022-03-04|USA	A/snow_goose/Kansas/W22-177B/2022	2022-03-04	USA	EPI_ISL_15063845		Poulson,R.; Stallknecht,D.; Rubrum,A.; Jeevan,T.; Walker,D.; Webby,R.
A/snow_goose/Kansas/W22-199A/2022|2022-03-14|USA	A/snow_goose/Kansas/W22-199A/2022	2022-03-14	USA	EPI_ISL_14937099		Poulson,R.; Stallknecht,D.; Rubrum,A.; Jeevan,T.; Walker,D.; Webby,R.
A/snow_goose/Kansas/W22-199B/2022|2022-03-12|USA	A/snow_goose/Kansas/W22-199B/2022	2022-03-12	USA	EPI_ISL_14937100		Poulson,R.; Stallknecht,D.; Rubrum,A.; Jeevan,T.; Walker,D.; Webby,R.
A/snow_goose/Kansas/W22-199C/2022|2022-03-12|USA	A/snow_goose/Kansas/W22-199C/2022	2022-03-12	USA	EPI_ISL_14937104		Poulson,R.; Stallknecht,D.; Rubrum,A.; Jeevan,T.; Walker,D.; Webby,R.
A/snow_goose/Kansas/W22-199D/2022|2022-03-12|USA	A/snow_goose/Kansas/W22-199D/2022	2022-03-12	USA	EPI_ISL_14937000		Poulson,R.; Stallknecht,D.; Rubrum,A.; Jeevan,T.; Walker,D.; Webby,R.
A/snow_goose/Kansas/W22-199E/2022|2022-03-12|USA	A/snow_goose/Kansas/W22-199E/2022	2022-03-12	USA	EPI_ISL_14937102		Poulson,R.; Stallknecht,D.; Rubrum,A.; Jeevan,T.; Walker,D.; Webby,R.
A/snow_goose/Kansas/W22-199F/2022|2022-03-12|USA	A/snow_goose/Kansas/W22-199F/2022	2022-03-12	USA	EPI_ISL_14937001		Poulson,R.; Stallknecht,D.; Rubrum,A.; Jeevan,T.; Walker,D.; Webby,R.
A/snow_goose/Kansas/W22-260/2022|2022-03-25|USA	A/snow_goose/Kansas/W22-260/2022	2022-03-25	USA	EPI_ISL_15214837		Poulson,R.; Stallknecht,D.; Rubrum,A.; Jeevan,T.; Walker,D.; Webby,R.
A/snow_goose/Kentucky/W22-092/2022|2022-02-08|USA	A/snow_goose/Kentucky/W22-092/2022	2022-02-08	USA	EPI_ISL_17768589		Poulson,R., Stallknecht,D., Rubrum,A., Jeevan,T., Walker,D.; Webby,R.	St. Jude Children's Research Hospital
A/snow_goose/Louisana/W22-1146A/2022|2022-12-05|USA	A/snow_goose/Louisana/W22-1146A/2022	2022-12-05	USA	#N/A	#N/A	#N/A	#N/A
A/snow_goose/Louisana/W22-1163/2022|2022-12-05|USA	A/snow_goose/Louisana/W22-1163/2022	2022-12-05	USA	#N/A	#N/A	#N/A	#N/A
A/snow_goose/North_Dakota/N22-04/2022|2022-04-08|USA	A/snow_goose/North_Dakota/N22-04/2022	2022-04-08	USA	EPI_ISL_15063648		Poulson,R.; Stallknecht,D.; Rubrum,A.; Jeevan,T.; Walker,D.; Webby,R.
A/snow_goose/North_Dakota/N22-05/2022|2022-04-08|USA	A/snow_goose/North_Dakota/N22-05/2022	2022-04-08	USA	EPI_ISL_15063668		Poulson,R.; Stallknecht,D.; Rubrum,A.; Jeevan,T.; Walker,D.; Webby,R.
A/snow_goose/North_Dakota/N22-06/2022|2022-04-08|USA	A/snow_goose/North_Dakota/N22-06/2022	2022-04-08	USA	EPI_ISL_15063618		Poulson,R.; Stallknecht,D.; Rubrum,A.; Jeevan,T.; Walker,D.; Webby,R.
A/striped_skunk/Kansas/W23-094/2023|2023-01-27|USA	A/striped_skunk/Kansas/W23-094/2023	2023-01-27	USA	EPI_ISL_17424646		Poulson,R.; Stallknecht,D.; Rubrum,A.; Jeevan,T.; Walker,D.; Webby,R.
A/striped_skunk/Kansas/W23-175/2023|2023-02-24|USA	A/striped_skunk/Kansas/W23-175/2023	2023-02-24	USA	#N/A	#N/A	#N/A	#N/A
A/turkey/South_Dakota/22-033350-005-original/2022|2022-10-18|USA	A/turkey/South_Dakota/22-033350-005-original/2022	2022-10-18	USA	EPI_ISL_16297335	National Veterinary Services Laboratories - USDA	Chinh,Thanh;Love, Emily;Franzen,Kerrie;Killian,Mary;Koster,Leo;Lantz,Kristina;Stuber,Tod;Hicks,Jessica	National Veterinary Services Laboratories - USDA
A/wildbird/Ecuador/IC03-4587/2023|2023-01-11|Ecuador	A/wildbird/Ecuador/IC03-4587/2023	2023-01-11	Ecuador	#N/A	#N/A	#N/A	#N/A
A/wildbird/Ecuador/IC06-4590/2023|2023-01-11|Ecuador	A/wildbird/Ecuador/IC06-4590/2023	2023-01-11	Ecuador	#N/A	#N/A	#N/A	#N/A

## Sheet: Sheet1
Article DOI: http://doi.org/10.3201/eid3003.231157
Incursion of Highly Pathogenic Avian Influenza A(H5N1) Clade 2.3.4.4b Virus, Brazil, 2023
Appendix 2. GISAID acknowledgment. We thank the authors and originating and submitting laboratories for sequences in the GISAID EpiFlu database that were used in this research. The list is detailed below. All submitters of data may be contacted directly via https://www.gisaid.org.
name	collection date	country	Accession number	Submitting_Lab	Authors	Originating_Lab
A/environment/Wright_County/Wright-A/2022	2022-04-14	USA	OQ843965	Diagnostic Virology Laboratory, National Veterinary Services Laboratories, 1920 Dayton Avenue, Ames, IA, 50010, USA	Killian,M.L., Franzen,K.M., Love,E., Chinh,T., Lantz,K., Stuber,T., and Hicks,J.	Diagnostic Virology Laboratory, National Veterinary Services Laboratories, 1920 Dayton Avenue, Ames, IA, 50010, USA	ncbi
A/chicken/OH/OH22-20542-1/2022	2022-09-01	USA	EPI_ISL_17851847		Perkins,J., Johnson,A., Shiplett,K.; Prarat,M.
A/chicken/OH/OH22-20542-2/2022	2022-09-01	USA	EPI_ISL_17851870		Perkins,J., Johnson,A., Shiplett,K.; Prarat,M.
A/blue-winged_teal/Minnesota/UGAI22-3834/2022	2022-09-14	USA	EPI_ISL_17690227		Poulson,R.; Stallknecht,D.; Rubrum,A.; Jeevan,T.; Walker,D.; Webby,R.
A/blue-winged_teal/Louisiana/UGAI22-3875/2022	2022-09-23	USA	EPI_ISL_17690228		Poulson,R.; Stallknecht,D.; Rubrum,A.; Jeevan,T.; Walker,D.; Webby,R.
A/blue-winged_teal/Louisiana/UGAI22-3889/2022	2022-09-23	USA	EPI_ISL_17690225		Poulson,R.; Stallknecht,D.; Rubrum,A.; Jeevan,T.; Walker,D.; Webby,R.
A/Falco_rusticolus/EdoMex/CPA-19638-22/2022	2022-10-01	Mexico	OP691324	CENAPA/UASIP/CPA, Servicio Nacional de Sanidad, Inocuidad, y Calidad Agroalimentaria (SENASICA), Carretera Federal Cuernavaca - Cuautla No. 8534, Jiutepec, Morelos 62550, Mexico	Ferrara-Tijera,E., Molina-Montiel,M.-A., Rocha-Martinez,K.M., Tetla-Zapotitla,I.E., Perez-De la Rosa,J.D., Lagunas-Ayala,M.F., Ortiz-Lopez,K.E., Navarro-Lopez,R., Quezada-Delgado,Md.R., Gay-Gutierrez,J. and Solis-Hernandez,M.	CENAPA/UASIP/CPA, Servicio Nacional de Sanidad, Inocuidad, y Calidad Agroalimentaria (SENASICA), Carretera Federal Cuernavaca - Cuautla No. 8534, Jiutepec, Morelos 62550, Mexico	ncbi
A/Belcher_s_gull/Peru/A102/2022	2022-11-01	Peru	EPI_ISL_18238610		Castro-Sanguinetti,G.R., Gonzalez-Veliz,R.I., Icochea,M.E.; More-Bayona,J.A.
A/Canada_goose/North_Carolina/W22-1055/2022	2022-11-01	USA	EPI_ISL_17373072		Poulson,R.; Stallknecht,D.; Rubrum,A.; Jeevan,T.; Walker,D.; Webby,R.
A/Peruvian_pelican/Peru/A074/2022	2022-11-01	Peru	EPI_ISL_17477219		Castro-Sanguinetti,G.R.; Gonzalez-Veliz,R.I.; Icochea,M.E.; More-Bayona,J.A.
A/Peruvian_pelican/Peru/A106/2022	2022-11-01	Peru	EPI_ISL_17477221		Castro-Sanguinetti,G.R.; Gonzalez-Veliz,R.I.; Icochea,M.E.; More-Bayona,J.A.
A/chicken/Colombia/Bolivar/3500/2022	2022-11-08	Colombia	EPI_ISL_17353507		Kariithi,H.M.; Sierra,E.U.; Calderon,P.C.; Suarez,D.L.
A/Pelecanus_thagus/Peru/AIS0538/2022	2022-11-10	Peru	EPI_ISL_17806000		Cruz,C.D., Conza,L.B., Espejo,V., Troncos,G., Perez,D.R., Marcelo,O.L., Schilling,M.; Tinoco,Y.
A/Pekin_duck/California/T2202390/2022	2022-11-14	USA	EPI_ISL_17549523		Ramsubeik,S.; Stoute,S.; Crossley,B.; Jerry,C.; Jackson,W.; Rejmanek,D.; Ochoa,J.
A/Pelecanus_thagus/Peru/AIS0541/2022	2022-11-16	Peru	EPI_ISL_17806002		Cruz,C.D., Conza,L.B., Espejo,V., Troncos,G., Perez,D.R., Marcelo,O.L., Schilling,M.; Tinoco,Y.
A/Gallus_gallus/Peru/AIS0539/2022	2022-11-18	Peru	EPI_ISL_17805987		Cruz,C.D., Conza,L.B., Espejo,V., Troncos,G., Perez,D.R., Marcelo,O.L., Schilling,M.; Tinoco,Y.
A/chicken/Colombia/Magdalena/3503/2022	2022-11-18	Colombia	EPI_ISL_17353838		Kariithi,H.M.; Sierra,E.U.; Calderon,P.C.; Suarez,D.L.
A/Nannopterum_brasilianus/Peru/AISA0446/2022	2022-11-22	Peru	EPI_ISL_17805997		Cruz,C.D., Conza,L.B., Espejo,V., Troncos,G., Perez,D.R., Marcelo,O.L., Schilling,M.; Tinoco,Y.
A/Nannopterum_brasilianus/Peru/AISA0451/2022	2022-11-22	Peru	EPI_ISL_17805998		Cruz,C.D., Conza,L.B., Espejo,V., Troncos,G., Perez,D.R., Marcelo,O.L., Schilling,M.; Tinoco,Y.
A/Pelecanus_thagus/Peru/AISA0464/2022	2022-11-22	Peru	EPI_ISL_17806003		Cruz,C.D., Conza,L.B., Espejo,V., Troncos,G., Perez,D.R., Marcelo,O.L., Schilling,M.; Tinoco,Y.
A/Pelecanus_occidentalis/Venezuela/Pel3S4/2022	2022-11-25	Venezuela	EPI_ISL_16013752	Instituto Venezolano de investigaciones Científicas	Loureiro, Carmen Luisa; Jaspe, Rossana C; Sulbaran, Yoneira F; Garzaro, Domingo J; Alarcon, Victor; Brett, Mariela; Rodríguez, Lieska; D´Angelo, Pierina; Hernández, Carlos; Rodríguez, Nardraka; Alcazar, Wilmer; Borges, Gilberto; Ytriago, Ernys; Rangel, Hector R; Pujol, Flor H	Instituto Nacional de Higiene "Rafael Rangel"
A/Pelecanus_occidentalis/Venezuela/Pel4S4/2022	2022-11-25	Venezuela	EPI_ISL_16013753	Instituto Venezolano de investigaciones Científicas	Loureiro, Carmen Luisa; Jaspe, Rossana C; Sulbaran, Yoneira F; Garzaro, Domingo J; Alarcon, Victor; Brett, Mariela; Rodríguez, Lieska; D´Angelo, Pierina; Hernández, Carlos; Rodríguez, Nardraka; Alcazar, Wilmer; Borges, Gilberto; Ytriago, Ernys; Rangel, Hector R; Pujol, Flor H	Instituto Nacional de Higiene "Rafael Rangel"
A/chicken/Colombia/Cordoba/3499/2022	2022-11-26	Colombia	EPI_ISL_17353510		Kariithi,H.M.; Sierra,E.U.; Calderon,P.C.; Suarez,D.L.
A/Gallus_gallus/Peru/AIS0540/2022	2022-11-28	Peru	EPI_ISL_17805988		Cruz,C.D., Conza,L.B., Espejo,V., Troncos,G., Perez,D.R., Marcelo,O.L., Schilling,M.; Tinoco,Y.
A/Belcher_s_gull/Peru/A267/2022	2022-12-01	Peru	EPI_ISL_17477222		Castro-Sanguinetti,G.R.; Gonzalez-Veliz,R.I.; Icochea,M.E.; More-Bayona,J.A.
A/Gallus_gallus/Peru/AIS0542/2022	2022-12-01	Peru	EPI_ISL_17805989		Cruz,C.D., Conza,L.B., Espejo,V., Troncos,G., Perez,D.R., Marcelo,O.L., Schilling,M.; Tinoco,Y.
A/Gallus_gallus/Peru/AIS0543/2022	2022-12-01	Peru	EPI_ISL_17805990		Cruz,C.D., Conza,L.B., Espejo,V., Troncos,G., Perez,D.R., Marcelo,O.L., Schilling,M.; Tinoco,Y.
A/mallard/North_Carolina/W22-1114A/2022	2022-12-01	USA	EPI_ISL_17373074		Poulson,R.; Stallknecht,D.; Rubrum,A.; Jeevan,T.; Walker,D.; Webby,R.
A/Gallus_gallus/Peru/AIS0544/2022	2022-12-03	Peru	EPI_ISL_17805991		Cruz,C.D., Conza,L.B., Espejo,V., Troncos,G., Perez,D.R., Marcelo,O.L., Schilling,M.; Tinoco,Y.
A/Gallus_gallus/Peru/AIS0545/2022	2022-12-03	Peru	EPI_ISL_17805992		Cruz,C.D., Conza,L.B., Espejo,V., Troncos,G., Perez,D.R., Marcelo,O.L., Schilling,M.; Tinoco,Y.
A/Pelican/CHL/226618-1/2022	2022-12-05	Chile	EPI_ISL_17011962		Pardo-Roa,C.; Johow,M.; Aguayo,C.; Ariyama,N.; Munoz,G.; Avila,C.; Almonacid,L.I.; Neira,V.; Medina,R.
A/Pelican/CHL/226618-2/2022	2022-12-05	Chile	EPI_ISL_17011961		Pardo-Roa,C.; Johow,M.; Aguayo,C.; Ariyama,N.; Munoz,G.; Avila,C.; Almonacid,L.I.; Neira,V.; Medina,R.
A/Ross_s_goose/Kansas/W22-1154/2022	2022-12-05	USA	EPI_ISL_17373141		Poulson,R.; Stallknecht,D.; Rubrum,A.; Jeevan,T.; Walker,D.; Webby,R.
A/red-tailed_hawk/Kansas/W22-1155/2022	2022-12-05	USA	EPI_ISL_17373142		Poulson,R.; Stallknecht,D.; Rubrum,A.; Jeevan,T.; Walker,D.; Webby,R.
A/snow_goose/Kansas/W22-1143/2022	2022-12-05	USA	EPI_ISL_17373063		Poulson,R.; Stallknecht,D.; Rubrum,A.; Jeevan,T.; Walker,D.; Webby,R.
A/snow_goose/Louisana/W22-1146A/2022	2022-12-05	USA	EPI_ISL_17373075		Poulson,R.; Stallknecht,D.; Rubrum,A.; Jeevan,T.; Walker,D.; Webby,R.
A/snow_goose/Louisana/W22-1163/2022	2022-12-05	USA	EPI_ISL_17373068		Poulson,R.; Stallknecht,D.; Rubrum,A.; Jeevan,T.; Walker,D.; Webby,R.
A/Pelican/CHL/226924-1/2022	2022-12-06	Chile	EPI_ISL_17011963		Pardo-Roa,C.; Johow,M.; Aguayo,C.; Ariyama,N.; Munoz,G.; Avila,C.; Almonacid,L.I.; Neira,V.; Medina,R.
A/Pelican/CHL/226955-1/2022	2022-12-06	Chile	EPI_ISL_17011956		Pardo-Roa,C.; Johow,M.; Aguayo,C.; Ariyama,N.; Munoz,G.; Avila,C.; Almonacid,L.I.; Neira,V.; Medina,R.
A/Pelican/CHL/226955-3/2022	2022-12-06	Chile	EPI_ISL_17011957		Pardo-Roa,C.; Johow,M.; Aguayo,C.; Ariyama,N.; Munoz,G.; Avila,C.; Almonacid,L.I.; Neira,V.; Medina,R.
A/Pelican/CHL/226958-1/2022	2022-12-06	Chile	EPI_ISL_17011959		Pardo-Roa,C.; Johow,M.; Aguayo,C.; Ariyama,N.; Munoz,G.; Avila,C.; Almonacid,L.I.; Neira,V.; Medina,R.
A/Gull/CHL/227023-2/2022	2022-12-07	Chile	EPI_ISL_17011964		Pardo-Roa,C.; Johow,M.; Aguayo,C.; Ariyama,N.; Munoz,G.; Avila,C.; Almonacid,L.I.; Neira,V.; Medina,R.
A/Gull/CHL/227023-3/2022	2022-12-07	Chile	EPI_ISL_17011958		Pardo-Roa,C.; Johow,M.; Aguayo,C.; Ariyama,N.; Munoz,G.; Avila,C.; Almonacid,L.I.; Neira,V.; Medina,R.
A/Pelican/CHL/227023-1/2022	2022-12-07	Chile	EPI_ISL_17011960		Pardo-Roa,C.; Johow,M.; Aguayo,C.; Ariyama,N.; Munoz,G.; Avila,C.; Almonacid,L.I.; Neira,V.; Medina,R.
A/Pelican/CHL/227087-1/2022	2022-12-07	Chile	EPI_ISL_17012018		Pardo-Roa,C.; Johow,M.; Aguayo,C.; Ariyama,N.; Munoz,G.; Avila,C.; Almonacid,L.I.; Neira,V.; Medina,R.
A/Gallus_gallus/Peru/AIS0550/2022	2022-12-12	Peru	EPI_ISL_17805995		Cruz,C.D., Conza,L.B., Espejo,V., Troncos,G., Perez,D.R., Marcelo,O.L., Schilling,M.; Tinoco,Y.
A/Gallus_gallus/Peru/AIS0551/2022	2022-12-12	Peru	EPI_ISL_17806001		Cruz,C.D., Conza,L.B., Espejo,V., Troncos,G., Perez,D.R., Marcelo,O.L., Schilling,M.; Tinoco,Y.
A/Gallus_gallus/Peru/AIS0546/2022	2022-12-18	Peru	EPI_ISL_17805986		Cruz,C.D., Conza,L.B., Espejo,V., Troncos,G., Perez,D.R., Marcelo,O.L., Schilling,M.; Tinoco,Y.
A/Black-crowned_night-heron/Antofagasta/228705-3/2022	2022-12-20	Chile	EPI_ISL_17885969		Pardo-Roa,C., Johow,M., Ariyama,N., Almonacid,L.I., Aguayo,C., Munoz,G., Fuentes-Lupichinni,E., Avila,C., Neira,V.; Medina,R.
A/Gallus_gallus/Peru/AIS0548/2022	2022-12-22	Peru	EPI_ISL_17805994		Cruz,C.D., Conza,L.B., Espejo,V., Troncos,G., Perez,D.R., Marcelo,O.L., Schilling,M.; Tinoco,Y.
A/Gallus_gallus/Peru/AIS0549/2022	2022-12-22	Peru	EPI_ISL_17805996		Cruz,C.D., Conza,L.B., Espejo,V., Troncos,G., Perez,D.R., Marcelo,O.L., Schilling,M.; Tinoco,Y.
A/Gallus_gallus/Peru/AIS0547/2022	2022-12-28	Peru	EPI_ISL_17805993		Cruz,C.D., Conza,L.B., Espejo,V., Troncos,G., Perez,D.R., Marcelo,O.L., Schilling,M.; Tinoco,Y.
A/wildbird/Ecuador/IC03-4587/2023	2023-01-11	Ecuador	EPI_ISL_17973443	Instituto Nacional de Investigación en Salud Pública INSPI	Andres, Carrazco-Montalvo*; Lucia, Luje*; Diana, Gutierrez-Pallo; Daniel, Alava; Damaris, Alarcón; Carlos, Valle; Natali, Arguello; David, de la Torre	Ministerio del Ambiente, Agua y Transición Ecológica (MAATE)
A/wildbird/Ecuador/IC06-4590/2023	2023-01-11	Ecuador	EPI_ISL_17973458	Instituto Nacional de Investigación en Salud Pública INSPI	Andres, Carrazco-Montalvo*; Lucia, Luje*; Diana, Gutierrez-Pallo; Daniel, Alava; Damaris, Alarcon; Carlos, Valle; Natali, Arguello; David, de la Torre	Ministerio del Ambiente, Agua y Transición Ecológica (MAATE)
A/Panthera_leo/Peru/AIS0554/2023	2023-02-08	Peru	EPI_ISL_17805999		Cruz,C.D., Conza,L.B., Espejo,V., Troncos,G., Perez,D.R., Marcelo,O.L., Schilling,M.; Tinoco,Y.
A/Andean_Guayata/Argentina/A_Argentina_AndeanGuayata_140223	2023-02-11	Argentina	EPI_ISL_17950994		Bonastre,P., Trigo,R., Puebla,A., Zenobi,C., Alvarez,A., Galarza Seeber,R., Artuso,C., Galdo Novo,S., Piccini,L., Ponde,A., Fabeiro,M., Waisman,K., Riva,D., Ferrer,E., Melon,X., Martinez,C., Diaz Pardo,F., Pereda,A., Balzano,R.; Nicola,A.
A/South_American_tern/Maule/238507/2023	2023-02-23	Chile	EPI_ISL_17885973		Pardo-Roa,C., Johow,M., Ariyama,N., Almonacid,L.I., Aguayo,C., Munoz,G., Fuentes-Lupichinni,E., Avila,C., Neira,V.; Medina,R.
A/striped_skunk/Kansas/W23-175/2023	2023-02-24	USA	OQ954544	CEIRR Influenza Data Processing and Communication Center, St. Jude Center of Excellence for Influenza Research and Response (CEIRR), Memphis, TN 38105, USA	Poulson,R., Stallknecht,D., Rubrum,A., Jeevan,T., Walker,D., and Webby,R.	CEIRR Influenza Data Processing and Communication Center, St. Jude Center of Excellence for Influenza Research and Response (CEIRR), Memphis, TN 38105, USA
A/South_American_sea_lion/Arica_y_Parinacota/240270-1/2023	2023-03-01	Chile	EPI_ISL_17885976		Pardo-Roa,C., Johow,M., Ariyama,N., Almonacid,L.I., Navarro,C., Aguayo,C., Munoz,G., Fuentes-Lupichinni,E., Ulloa,M., Avila,C., Reyes,R., Neira,V.; Medina,R.
A/South_American_sea_lion/Tarapaca/240524-2/2023	2023-03-07	Chile	EPI_ISL_17885975		Pardo-Roa,C., Johow,M., Ariyama,N., Almonacid,L.I., Navarro,C., Aguayo,C., Munoz,G., Fuentes-Lupichinni,E., Ulloa,M., Avila,C., Reyes,R., Neira,V.; Medina,R.
A/Cooperss_hawk/Wyoming/23-013975-001-original/2023	2023-04-29	USA	EPI_ISL_17964954	National Veterinary Services Laboratories - USDA	Chinh,Thanh;Franzen,Kerrie;Love,Emily;Ozella,Mikaela;Killian,Mary;Lantz,Kristina;Stuber,Tod;Hicks,Jessica;Norris,Cameron	National Veterinary Services Laboratories - USDA
A/Thalasseus_acuflavidus/Brazil-ES/23ES1A0009/2023	2023-06-21	Brazil	#N/A
A/Thalasseus_maximus/Brazil-ES/23ES1A0008/2023	2023-06-21	Brazil	#N/A
A/Thalasseus_acuflavidus/Brazil-ES/23ES1A0025/2023	2023-06-24	Brazil	#N/A
A/American_kestrel/Peru/A273/2022	2022-12-01	Peru	EPI_ISL_18238548		Castro-Sanguinetti,G.R., Gonzalez-Veliz,R.I., Icochea,M.E.; More-Bayona,J.A.
A/Domestic_duck/Araucania/239189-3/2023	2023-02-28	Chile	EPI_ISL_18005783		Pardo-Roa,C., Johow,M., Ariyama,N., Almonacid,L.I., Aguayo,C., Munoz,G., Fuentes-Lupichinni,E., Avila,C., Neira,V.; Medina,R.
A/Domestic_duck/Araucania/240481-2/2023	2023-03-07	Chile	EPI_ISL_18005781		Pardo-Roa,C., Johow,M., Ariyama,N., Almonacid,L.I., Aguayo,C., Munoz,G., Fuentes-Lupichinni,E., Avila,C., Neira,V.; Medina,R.
A/Domestic_duck/Araucania/241914-2/2023	2023-03-14	Chile	EPI_ISL_18005780		Pardo-Roa,C., Johow,M., Ariyama,N., Almonacid,L.I., Aguayo,C., Munoz,G., Fuentes-Lupichinni,E., Avila,C., Neira,V.; Medina,R.
A/Domestic_duck/Maule/240466-1/2023	2023-03-07	Chile	EPI_ISL_18005779		Pardo-Roa,C., Johow,M., Ariyama,N., Almonacid,L.I., Aguayo,C., Munoz,G., Fuentes-Lupichinni,E., Avila,C., Neira,V.; Medina,R.
A/barn_owl/Idaho/23-013072-002-original/2023	2023-04-18	USA	EPI_ISL_17964950	National Veterinary Services Laboratories - USDA	Chinh,Thanh;Franzen,Kerrie;Love,Emily;Ozella,Mikaela;Killian,Mary;Lantz,Kristina;Stuber,Tod;Hicks,Jessica;Norris,Cameron	National Veterinary Services Laboratories - USDA
A/red-tailed_hawk/South_Dakota/23-012031-001-original/2023	2023-04-11	USA	EPI_ISL_17964942	National Veterinary Services Laboratories - USDA	Chinh,Thanh;Franzen,Kerrie;Love,Emily;Ozella,Mikaela;Killian,Mary;Lantz,Kristina;Stuber,Tod;Hicks,Jessica;Norris,Cameron	National Veterinary Services Laboratories - USDA
A/great_horned_owl/Idaho/23-011169-003-original/2023	2023-03-28	USA	EPI_ISL_17964927	National Veterinary Services Laboratories - USDA	Chinh,Thanh;Franzen,Kerrie;Love,Emily;Ozella,Mikaela;Killian,Mary;Lantz,Kristina;Stuber,Tod;Hicks,Jessica;Norris,Cameron	National Veterinary Services Laboratories - USDA
A/magpie/Idaho/23-011169-002-original/2023	2023-03-28	USA	EPI_ISL_17964926	National Veterinary Services Laboratories - USDA	Chinh,Thanh;Franzen,Kerrie;Love,Emily;Ozella,Mikaela;Killian,Mary;Lantz,Kristina;Stuber,Tod;Hicks,Jessica;Norris,Cameron	National Veterinary Services Laboratories - USDA
A/red-tailed_hawk/Colorado/23-008901-001-original/2023	2023-03-15	USA	EPI_ISL_17964906	National Veterinary Services Laboratories - USDA	Chinh,Thanh;Franzen,Kerrie;Love,Emily;Ozella,Mikaela;Killian,Mary;Lantz,Kristina;Stuber,Tod;Hicks,Jessica;Norris,Cameron	National Veterinary Services Laboratories - USDA
A/red-tailed_hawk/Colorado/23-006671-001-original/2023	2023-02-18	USA	EPI_ISL_17964882	National Veterinary Services Laboratories - USDA	Chinh,Thanh;Franzen,Kerrie;Love,Emily;Ozella,Mikaela;Killian,Mary;Lantz,Kristina;Stuber,Tod;Hicks,Jessica;Norris,Cameron	National Veterinary Services Laboratories - USDA
A/great_horned_owl/Colorado/23-005885-001-original/2023	2023-02-17	USA	EPI_ISL_17964868	National Veterinary Services Laboratories - USDA	Chinh,Thanh;Franzen,Kerrie;Love,Emily;Ozella,Mikaela;Killian,Mary;Lantz,Kristina;Stuber,Tod;Hicks,Jessica;Norris,Cameron	National Veterinary Services Laboratories - USDA
A/Pelican/Valparaiso/233447-2/2023	2023-01-21	Chile	EPI_ISL_17885985		Pardo-Roa,C., Johow,M., Ariyama,N., Almonacid,L.I., Aguayo,C., Munoz,G., Fuentes-Lupichinni,E., Avila,C., Neira,V.; Medina,R.
A/Pelican/Valparaiso/233450-1/2023	2023-01-23	Chile	EPI_ISL_17885983		Pardo-Roa,C., Johow,M., Ariyama,N., Almonacid,L.I., Aguayo,C., Munoz,G., Fuentes-Lupichinni,E., Avila,C., Neira,V.; Medina,R.
A/Pelican/Valparaiso/234040/2023	2023-01-25	Chile	EPI_ISL_17885982		Pardo-Roa,C., Johow,M., Ariyama,N., Almonacid,L.I., Aguayo,C., Munoz,G., Fuentes-Lupichinni,E., Avila,C., Neira,V.; Medina,R.
A/Sanderling/Arica_y_Parinacota/230758-1/2022	2022-12-30	Chile	EPI_ISL_17885980		Pardo-Roa,C., Johow,M., Ariyama,N., Almonacid,L.I., Aguayo,C., Munoz,G., Fuentes-Lupichinni,E., Avila,C., Neira,V.; Medina,R.
A/Sanderling/Arica_y_Parinacota/240265/2023	2023-03-03	Chile	EPI_ISL_17885978		Pardo-Roa,C., Johow,M., Ariyama,N., Almonacid,L.I., Aguayo,C., Munoz,G., Fuentes-Lupichinni,E., Avila,C., Neira,V.; Medina,R.
A/Kelp_gull/Maule/239349/2023	2023-03-01	Chile	EPI_ISL_17885972		Pardo-Roa,C., Johow,M., Ariyama,N., Almonacid,L.I., Aguayo,C., Munoz,G., Fuentes-Lupichinni,E., Avila,C., Neira,V.; Medina,R.
A/Turkey_vulture/Valparaiso/230187-1/2022	2022-12-31	Chile	EPI_ISL_17885968		Pardo-Roa,C., Johow,M., Ariyama,N., Almonacid,L.I., Aguayo,C., Munoz,G., Fuentes-Lupichinni,E., Avila,C., Neira,V.; Medina,R.
A/Turkey/Araucania/241892-3/2023	2023-03-14	Chile	EPI_ISL_17885966		Pardo-Roa,C., Johow,M., Ariyama,N., Almonacid,L.I., Aguayo,C., Munoz,G., Fuentes-Lupichinni,E., Avila,C., Neira,V.; Medina,R.
A/Chiloe_wigeon/OHiggins/240893-2/2023	2023-03-09	Chile	EPI_ISL_17885965		Pardo-Roa,C., Johow,M., Ariyama,N., Almonacid,L.I., Aguayo,C., Munoz,G., Fuentes-Lupichinni,E., Avila,C., Neira,V.; Medina,R.
A/Turkey/Nuble/240489-1/2023	2023-03-07	Chile	EPI_ISL_17885964		Pardo-Roa,C., Johow,M., Ariyama,N., Almonacid,L.I., Aguayo,C., Munoz,G., Fuentes-Lupichinni,E., Avila,C., Neira,V.; Medina,R.
A/Turkey/Nuble/241568-1/2023	2023-03-10	Chile	EPI_ISL_17885962		Pardo-Roa,C., Johow,M., Ariyama,N., Almonacid,L.I., Aguayo,C., Munoz,G., Fuentes-Lupichinni,E., Avila,C., Neira,V.; Medina,R.
A/Whimbrel/Coquimbo/239964/2023	2023-03-05	Chile	EPI_ISL_17885960		Pardo-Roa,C., Johow,M., Ariyama,N., Almonacid,L.I., Aguayo,C., Munoz,G., Fuentes-Lupichinni,E., Avila,C., Neira,V.; Medina,R.
A/chicken/Araucania/239189-2/2023	2023-02-28	Chile	EPI_ISL_17885958		Pardo-Roa,C., Johow,M., Ariyama,N., Almonacid,L.I., Aguayo,C., Munoz,G., Fuentes-Lupichinni,E., Avila,C., Neira,V.; Medina,R.
A/Pelican/Valparaiso/233091-2/2023	2023-01-20	Chile	EPI_ISL_17885956		Pardo-Roa,C., Johow,M., Ariyama,N., Almonacid,L.I., Aguayo,C., Munoz,G., Fuentes-Lupichinni,E., Avila,C., Neira,V.; Medina,R.
A/Elegant_tern/Arica_y_Parinacota/229476-1/2022	2022-12-24	Chile	EPI_ISL_17885955		Pardo-Roa,C., Johow,M., Ariyama,N., Almonacid,L.I., Aguayo,C., Munoz,G., Fuentes-Lupichinni,E., Avila,C., Neira,V.; Medina,R.
A/chicken/Araucania/239569-1/2023	2023-03-02	Chile	EPI_ISL_17885954		Pardo-Roa,C., Johow,M., Ariyama,N., Almonacid,L.I., Aguayo,C., Munoz,G., Fuentes-Lupichinni,E., Avila,C., Neira,V.; Medina,R.
A/Elegant_tern/Tarapaca/229133-1/2022	2022-12-23	Chile	EPI_ISL_17885953		Pardo-Roa,C., Johow,M., Ariyama,N., Almonacid,L.I., Aguayo,C., Munoz,G., Fuentes-Lupichinni,E., Avila,C., Neira,V.; Medina,R.
A/chicken/Araucania/239569-2/2023	2023-03-02	Chile	EPI_ISL_17885952		Pardo-Roa,C., Johow,M., Ariyama,N., Almonacid,L.I., Aguayo,C., Munoz,G., Fuentes-Lupichinni,E., Avila,C., Neira,V.; Medina,R.
A/Gray_gull/Tarapaca/232825-1/2023	2023-01-18	Chile	EPI_ISL_17885951		Pardo-Roa,C., Johow,M., Ariyama,N., Almonacid,L.I., Aguayo,C., Munoz,G., Fuentes-Lupichinni,E., Avila,C., Neira,V.; Medina,R.
A/chicken/Araucania/240481-1/2023	2023-03-07	Chile	EPI_ISL_17885949		Pardo-Roa,C., Johow,M., Ariyama,N., Almonacid,L.I., Aguayo,C., Munoz,G., Fuentes-Lupichinni,E., Avila,C., Neira,V.; Medina,R.
A/chicken/Araucania/241892-2/2023	2023-03-14	Chile	EPI_ISL_17885946		Pardo-Roa,C., Johow,M., Ariyama,N., Almonacid,L.I., Aguayo,C., Munoz,G., Fuentes-Lupichinni,E., Avila,C., Neira,V.; Medina,R.
A/chicken/Araucania/241914-1/2023	2023-03-14	Chile	EPI_ISL_17885945		Pardo-Roa,C., Johow,M., Ariyama,N., Almonacid,L.I., Aguayo,C., Munoz,G., Fuentes-Lupichinni,E., Avila,C., Neira,V.; Medina,R.
A/Pelican/Antofagasta/228244-2/2022	2022-12-16	Chile	EPI_ISL_17885944		Pardo-Roa,C., Johow,M., Ariyama,N., Almonacid,L.I., Aguayo,C., Munoz,G., Fuentes-Lupichinni,E., Avila,C., Neira,V.; Medina,R.
A/Pelican/Antofagasta/228246-2/2022	2022-12-15	Chile	EPI_ISL_17885934		Pardo-Roa,C., Johow,M., Ariyama,N., Almonacid,L.I., Aguayo,C., Munoz,G., Fuentes-Lupichinni,E., Avila,C., Neira,V.; Medina,R.
A/Pelican/Valparaiso/233091-1/2023	2023-01-20	Chile	EPI_ISL_17885930		Pardo-Roa,C., Johow,M., Ariyama,N., Almonacid,L.I., Aguayo,C., Munoz,G., Fuentes-Lupichinni,E., Avila,C., Neira,V.; Medina,R.
A/Pelican/Antofagasta/228272-1/2022	2022-12-18	Chile	EPI_ISL_17885929		Pardo-Roa,C., Johow,M., Ariyama,N., Almonacid,L.I., Aguayo,C., Munoz,G., Fuentes-Lupichinni,E., Avila,C., Neira,V.; Medina,R.
A/Pelican/Antofagasta/228318-1/2022	2022-12-16	Chile	EPI_ISL_17885928		Pardo-Roa,C., Johow,M., Ariyama,N., Almonacid,L.I., Aguayo,C., Munoz,G., Fuentes-Lupichinni,E., Avila,C., Neira,V.; Medina,R.
A/Pelican/Atacama/229424-2/2022	2022-12-22	Chile	EPI_ISL_17885927		Pardo-Roa,C., Johow,M., Ariyama,N., Almonacid,L.I., Aguayo,C., Munoz,G., Fuentes-Lupichinni,E., Avila,C., Neira,V.; Medina,R.
A/Pelican/Atacama/229450-2/2022	2022-12-26	Chile	EPI_ISL_17885926		Pardo-Roa,C., Johow,M., Ariyama,N., Almonacid,L.I., Aguayo,C., Munoz,G., Fuentes-Lupichinni,E., Avila,C., Neira,V.; Medina,R.
A/Pelican/Atacama/230158-1/2022	2022-12-30	Chile	EPI_ISL_17885925		Pardo-Roa,C., Johow,M., Ariyama,N., Almonacid,L.I., Aguayo,C., Munoz,G., Fuentes-Lupichinni,E., Avila,C., Neira,V.; Medina,R.
A/Pelican/Atacama/230158-2/2022	2022-12-30	Chile	EPI_ISL_17885924		Pardo-Roa,C., Johow,M., Ariyama,N., Almonacid,L.I., Aguayo,C., Munoz,G., Fuentes-Lupichinni,E., Avila,C., Neira,V.; Medina,R.
A/Pelican/Coquimbo/231946-1/2023	2023-01-14	Chile	EPI_ISL_17885922		Pardo-Roa,C., Johow,M., Ariyama,N., Almonacid,L.I., Aguayo,C., Munoz,G., Fuentes-Lupichinni,E., Avila,C., Neira,V.; Medina,R.
A/Pelican/Maule/231155-2/2023	2023-01-09	Chile	EPI_ISL_17885921		Pardo-Roa,C., Johow,M., Ariyama,N., Almonacid,L.I., Aguayo,C., Munoz,G., Fuentes-Lupichinni,E., Avila,C., Neira,V.; Medina,R.
A/Pelican/Nuble/233947-2/2023	2023-01-26	Chile	EPI_ISL_17885918		Pardo-Roa,C., Johow,M., Ariyama,N., Almonacid,L.I., Aguayo,C., Munoz,G., Fuentes-Lupichinni,E., Avila,C., Neira,V.; Medina,R.
A/Pelican/OHiggins/233663-1/2023	2023-01-24	Chile	EPI_ISL_17885915		Pardo-Roa,C., Johow,M., Ariyama,N., Almonacid,L.I., Aguayo,C., Munoz,G., Fuentes-Lupichinni,E., Avila,C., Neira,V.; Medina,R.
A/Pelican/OHiggins/233721-1/2023	2023-01-24	Chile	EPI_ISL_17885912		Pardo-Roa,C., Johow,M., Ariyama,N., Almonacid,L.I., Aguayo,C., Munoz,G., Fuentes-Lupichinni,E., Avila,C., Neira,V.; Medina,R.
A/chicken/Nuble/239136/2023	2023-02-27	Chile	EPI_ISL_17885878		Pardo-Roa,C., Johow,M., Ariyama,N., Almonacid,L.I., Aguayo,C., Munoz,G., Fuentes-Lupichinni,E., Avila,C., Neira,V.; Medina,R.
A/chicken/Nuble/240155/2023	2023-03-06	Chile	EPI_ISL_17885877		Pardo-Roa,C., Johow,M., Ariyama,N., Almonacid,L.I., Aguayo,C., Munoz,G., Fuentes-Lupichinni,E., Avila,C., Neira,V.; Medina,R.
A/chicken/Nuble/240684/2023	2023-03-08	Chile	EPI_ISL_17885876		Pardo-Roa,C., Johow,M., Ariyama,N., Almonacid,L.I., Aguayo,C., Munoz,G., Fuentes-Lupichinni,E., Avila,C., Neira,V.; Medina,R.
A/chicken/Nuble/241557-1/2023	2023-03-10	Chile	EPI_ISL_17885874		Pardo-Roa,C., Johow,M., Ariyama,N., Almonacid,L.I., Aguayo,C., Munoz,G., Fuentes-Lupichinni,E., Avila,C., Neira,V.; Medina,R.
A/chicken/Nuble/241681-1/2023	2023-03-10	Chile	EPI_ISL_17885873		Pardo-Roa,C., Johow,M., Ariyama,N., Almonacid,L.I., Aguayo,C., Munoz,G., Fuentes-Lupichinni,E., Avila,C., Neira,V.; Medina,R.
A/chicken/OHiggins/241252-1/2023	2023-03-12	Chile	EPI_ISL_17885872		Pardo-Roa,C., Johow,M., Ariyama,N., Almonacid,L.I., Aguayo,C., Munoz,G., Fuentes-Lupichinni,E., Avila,C., Neira,V.; Medina,R.
A/chicken/OHiggins/241252-3/2023	2023-03-12	Chile	EPI_ISL_17885871		Pardo-Roa,C., Johow,M., Ariyama,N., Almonacid,L.I., Aguayo,C., Munoz,G., Fuentes-Lupichinni,E., Avila,C., Neira,V.; Medina,R.
A/chicken/OHiggins/241252-6/2023	2023-03-12	Chile	EPI_ISL_17885870		Pardo-Roa,C., Johow,M., Ariyama,N., Almonacid,L.I., Aguayo,C., Munoz,G., Fuentes-Lupichinni,E., Avila,C., Neira,V.; Medina,R.
A/goose/Araucania/239189-1/2023	2023-02-28	Chile	EPI_ISL_17885869		Pardo-Roa,C., Johow,M., Ariyama,N., Almonacid,L.I., Aguayo,C., Munoz,G., Fuentes-Lupichinni,E., Avila,C., Neira,V.; Medina,R.
A/Black_Skimmer/Maule/240379/2023	2023-03-06	Chile	EPI_ISL_17885849		Pardo-Roa,C., Johow,M., Ariyama,N., Almonacid,L.I., Aguayo,C., Munoz,G., Fuentes-Lupichinni,E., Avila,C., Neira,V.; Medina,R.
A/pelican/Peru/AISA0464/2022	2022-11-22	Peru	EPI_ISL_17806003		Cruz,C.D., Conza,L.B., Espejo,V., Troncos,G., Perez,D.R., Marcelo,O.L., Schilling,M.; Tinoco,Y.
A/pelican/Peru/AIS0541/2022	2022-11-16	Peru	EPI_ISL_17806002		Cruz,C.D., Conza,L.B., Espejo,V., Troncos,G., Perez,D.R., Marcelo,O.L., Schilling,M.; Tinoco,Y.
A/chicken/Peru/AIS0551/2022	2022-12-12	Peru	EPI_ISL_17806001		Cruz,C.D., Conza,L.B., Espejo,V., Troncos,G., Perez,D.R., Marcelo,O.L., Schilling,M.; Tinoco,Y.
A/pelican/Peru/AIS0538/2022	2022-11-10	Peru	EPI_ISL_17806000		Cruz,C.D., Conza,L.B., Espejo,V., Troncos,G., Perez,D.R., Marcelo,O.L., Schilling,M.; Tinoco,Y.
A/avian/Peru/AISA0451/2022	2022-11-22	Peru	EPI_ISL_17805998		Cruz,C.D., Conza,L.B., Espejo,V., Troncos,G., Perez,D.R., Marcelo,O.L., Schilling,M.; Tinoco,Y.
A/avian/Peru/AISA0446/2022	2022-11-22	Peru	EPI_ISL_17805997		Cruz,C.D., Conza,L.B., Espejo,V., Troncos,G., Perez,D.R., Marcelo,O.L., Schilling,M.; Tinoco,Y.
A/chicken/Peru/AIS0549/2022	2022-12-22	Peru	EPI_ISL_17805996		Cruz,C.D., Conza,L.B., Espejo,V., Troncos,G., Perez,D.R., Marcelo,O.L., Schilling,M.; Tinoco,Y.
A/chicken/Peru/AIS0550/2022	2022-12-12	Peru	EPI_ISL_17805995		Cruz,C.D., Conza,L.B., Espejo,V., Troncos,G., Perez,D.R., Marcelo,O.L., Schilling,M.; Tinoco,Y.
A/chicken/Peru/AIS0548/2022	2022-12-22	Peru	EPI_ISL_17805994		Cruz,C.D., Conza,L.B., Espejo,V., Troncos,G., Perez,D.R., Marcelo,O.L., Schilling,M.; Tinoco,Y.
A/chicken/Peru/AIS0545/2022	2022-12-03	Peru	EPI_ISL_17805992		Cruz,C.D., Conza,L.B., Espejo,V., Troncos,G., Perez,D.R., Marcelo,O.L., Schilling,M.; Tinoco,Y.
A/chicken/Peru/AIS0544/2022	2022-12-03	Peru	EPI_ISL_17805991		Cruz,C.D., Conza,L.B., Espejo,V., Troncos,G., Perez,D.R., Marcelo,O.L., Schilling,M.; Tinoco,Y.
A/chicken/Peru/AIS0543/2022	2022-12-01	Peru	EPI_ISL_17805990		Cruz,C.D., Conza,L.B., Espejo,V., Troncos,G., Perez,D.R., Marcelo,O.L., Schilling,M.; Tinoco,Y.
A/chicken/Peru/AIS0542/2022	2022-12-01	Peru	EPI_ISL_17805989		Cruz,C.D., Conza,L.B., Espejo,V., Troncos,G., Perez,D.R., Marcelo,O.L., Schilling,M.; Tinoco,Y.
A/chicken/Peru/AIS0540/2022	2022-11-28	Peru	EPI_ISL_17805988		Cruz,C.D., Conza,L.B., Espejo,V., Troncos,G., Perez,D.R., Marcelo,O.L., Schilling,M.; Tinoco,Y.
A/chicken/Peru/AIS0539/2022	2022-11-18	Peru	EPI_ISL_17805987		Cruz,C.D., Conza,L.B., Espejo,V., Troncos,G., Perez,D.R., Marcelo,O.L., Schilling,M.; Tinoco,Y.
A/peruvian_booby/Peru/LIM-INS-012/2023	2023-04-12	Peru	EPI_ISL_17777533	Instituto Nacional de Salud Peru	Padilla-Rojas, C.; Sevilla-Casta?eda, L.; Hurtado-Vela, C.; Silva-Molina, J.; Huarca-Balbin, L.; Lizarraga-Olivares, W.; Jimenez-Vasquez, V.; Lope-Pari, P.; Alarcon, Y.; Cuquian, K.; Jara-Vila, J.; Ceron-Villanueva, J.; Conza-Blanco, L.; Rojas-Serrano, N.; Arotinco-Garaygar, G.	Laboratorio de Virus Respiratorios, Centro Nacional de Salud Publica
A/guanay_cormorant/Peru/CAL-INS-009/2023	2023-03-17	Peru	EPI_ISL_17777530	Instituto Nacional de Salud Peru	Padilla-Rojas, C.; Sevilla-Casta?eda, L.; Hurtado-Vela, C.; Silva-Molina, J.; Huarca-Balbin, L.; Lizarraga-Olivares, W.; Jimenez-Vasquez, V.; Lope-Pari, P.; Alarcon, Y.; Cuquian, K.; Jara-Vila, J.; Ceron-Villanueva, J.; Conza-Blanco, L.; Rojas-Serrano, N.; Arotinco-Garaygar, G.	Laboratorio de Virus Respiratorios, Centro Nacional de Salud Publica
A/peruvian_booby/Peru/CAL-INS-008/2023	2023-03-17	Peru	EPI_ISL_17777529	Instituto Nacional de Salud Peru	Padilla-Rojas, C.; Sevilla-Casta?eda, L.; Hurtado-Vela, C.; Silva-Molina, J.; Huarca-Balbin, L.; Lizarraga-Olivares, W.; Jimenez-Vasquez, V.; Lope-Pari, P.; Alarcon, Y.; Cuquian, K.; Jara-Vila, J.; Ceron-Villanueva, J.; Conza-Blanco, L.; Rojas-Serrano, N.; Arotinco-Garaygar, G.	Laboratorio de Virus Respiratorios, Centro Nacional de Salud Publica
A/peruvian_booby/Peru/CAL-INS-007/2023	2023-03-17	Peru	EPI_ISL_17777528	Instituto Nacional de Salud Peru	Padilla-Rojas, C.; Sevilla-Casta?eda, L.; Hurtado-Vela, C.; Silva-Molina, J.; Huarca-Balbin, L.; Lizarraga-Olivares, W.; Jimenez-Vasquez, V.; Lope-Pari, P.; Alarcon, Y.; Cuquian, K.; Jara-Vila, J.; Ceron-Villanueva, J.; Conza-Blanco, L.; Rojas-Serrano, N.; Arotinco-Garaygar, G.	Laboratorio de Virus Respiratorios, Centro Nacional de Salud Publica
A/gull/Peru/LIM-INS-006/2023	2023-03-16	Peru	EPI_ISL_17777527	Instituto Nacional de Salud Peru	Padilla-Rojas, C.; Sevilla-Casta?eda, L.; Hurtado-Vela, C.; Silva-Molina, J.; Huarca-Balbin, L.; Lizarraga-Olivares, W.; Jimenez-Vasquez, V.; Lope-Pari, P.; Alarcon, Y.; Cuquian, K.; Jara-Vila, J.; Ceron-Villanueva, J.; Conza-Blanco, L.; Rojas-Serrano, N.; Arotinco-Garaygar, G.	Laboratorio de Virus Respiratorios, Centro Nacional de Salud Publica
A/snow_goose/Kentucky/W22-092/2022	2022-02-08	USA	EPI_ISL_17768589		Poulson,R., Stallknecht,D., Rubrum,A., Jeevan,T., Walker,D.; Webby,R.	St. Jude Children's Research Hospital
A/brown_booby/Peru/23-005629-003-original/2022	2022-11-11	Peru	EPI_ISL_17660074	National Veterinary Services Laboratories - USDA	Conza-Blanco,Lidia;Perez-Janampa,David;Marcelo-Tantamango,Oscar;Yarleque-Javier,Graciela;Chinh,Thanh;Franzen,Kerrie;Love,Emily;Ozella,Mikaela;Killian,Mary;Lantz,Kristina;Stuber,Tod;Hicks,Jessica;Norris,Cameron	Servicio Nacional de Sanidad Agraria del Perú - SENASA
A/owl/Peru/23-005629-001-original/2022	2022-11-11	Peru	EPI_ISL_17660073	National Veterinary Services Laboratories - USDA	Conza-Blanco,Lidia;Perez-Janampa,David;Marcelo-Tantamango,Oscar;Yarleque-Javier,Graciela;Chinh,Thanh;Franzen,Kerrie;Love,Emily;Ozella,Mikaela;Killian,Mary;Lantz,Kristina;Stuber,Tod;Hicks,Jessica;Norris,Cameron	Servicio Nacional de Sanidad Agraria del Perú - SENASA
A/chicken/Peru/23-005607-003-original/2022	2022-11-11	Peru	EPI_ISL_17660072	National Veterinary Services Laboratories - USDA	Conza-Blanco,Lidia;Perez-Janampa,David;Marcelo-Tantamango,Oscar;Yarleque-Javier,Graciela;Chinh,Thanh;Franzen,Kerrie;Love,Emily;Ozella,Mikaela;Killian,Mary;Lantz,Kristina;Stuber,Tod;Hicks,Jessica;Norris,Cameron	Servicio Nacional de Sanidad Agraria del Perú - SENASA
A/chicken/Peru/23-005607-002-original/2022	2022-11-11	Peru	EPI_ISL_17660071	National Veterinary Services Laboratories - USDA	Conza-Blanco,Lidia;Perez-Janampa,David;Marcelo-Tantamango,Oscar;Yarleque-Javier,Graciela;Chinh,Thanh;Franzen,Kerrie;Love,Emily;Ozella,Mikaela;Killian,Mary;Lantz,Kristina;Stuber,Tod;Hicks,Jessica;Norris,Cameron	Servicio Nacional de Sanidad Agraria del Perú - SENASA
A/chicken/Peru/23-005607-001-original/2022	2022-11-11	Peru	EPI_ISL_17660070	National Veterinary Services Laboratories - USDA	Conza-Blanco,Lidia;Perez-Janampa,David;Marcelo-Tantamango,Oscar;Yarleque-Javier,Graciela;Chinh,Thanh;Franzen,Kerrie;Love,Emily;Ozella,Mikaela;Killian,Mary;Lantz,Kristina;Stuber,Tod;Hicks,Jessica;Norris,Cameron	Servicio Nacional de Sanidad Agraria del Perú - SENASA
A/great-tailed_grackle/Kansas/W22-1223A/2022	2022-12-13	USA	EPI_ISL_17471583		Poulson,R.; Stallknecht,D.; Rubrum,A.; Jeevan,T.; Walker,D.; Webby,R.
A/great-tailed_grackle/Kansas/W22-1223B/2022	2022-12-13	USA	EPI_ISL_17471582		Poulson,R.; Stallknecht,D.; Rubrum,A.; Jeevan,T.; Walker,D.; Webby,R.
A/great-tailed_grackle/Kansas/W22-1223C/2022	2022-12-13	USA	EPI_ISL_17471577		Poulson,R.; Stallknecht,D.; Rubrum,A.; Jeevan,T.; Walker,D.; Webby,R.
A/Cooper_s_hawk/Kansas/W22-1206/2022	2022-12-02	USA	EPI_ISL_17471576		Poulson,R.; Stallknecht,D.; Rubrum,A.; Jeevan,T.; Walker,D.; Webby,R.
A/American_green-winged_teal/Texas/UGAI22-3462/2022	2022-09-21	USA	EPI_ISL_17471493		Poulson,R.; Stallknecht,D.; Rubrum,A.; Jeevan,T.; Walker,D.; Webby,R.
A/red-tailed_hawk/Kansas/W22-1226/2022	2022-12-05	USA	EPI_ISL_17471324		Poulson,R.; Stallknecht,D.; Rubrum,A.; Jeevan,T.; Walker,D.; Webby,R.
A/Chile/25945/2023	2023-03-24	Chile	EPI_ISL_17468386	Instituto de Salud Publica	C,Campano; B,Parra; A,Castillo; M,Rojas; R,Fasce; J,Fernandez	Instituto de Salud Publica de Chile
A/blue-winged_teal/Minnesota/AV22-680/2022	2022-09-01	USA	EPI_ISL_17424654		Poulson,R.; Stallknecht,D.; Rubrum,A.; Jeevan,T.; Walker,D.; Webby,R.
A/blue-winged_teal/Texas/UGAI22-2961/2022	2022-09-01	USA	EPI_ISL_17424649		Poulson,R.; Stallknecht,D.; Rubrum,A.; Jeevan,T.; Walker,D.; Webby,R.
A/blue-winged_teal/Texas/UGAI22-3190/2022	2022-10-01	USA	EPI_ISL_17424648		Poulson,R.; Stallknecht,D.; Rubrum,A.; Jeevan,T.; Walker,D.; Webby,R.
A/striped_skunk/Kansas/W23-094/2023	2023-01-27	USA	EPI_ISL_17424646		Poulson,R.; Stallknecht,D.; Rubrum,A.; Jeevan,T.; Walker,D.; Webby,R.
A/blue-winged_teal/Texas/UGAI22-3226/2022	2022-10-01	USA	EPI_ISL_17424645		Poulson,R.; Stallknecht,D.; Rubrum,A.; Jeevan,T.; Walker,D.; Webby,R.
A/blue-winged_teal/Minnesota/AV22-675/2022	2022-09-01	USA	EPI_ISL_17424640		Poulson,R.; Stallknecht,D.; Rubrum,A.; Jeevan,T.; Walker,D.; Webby,R.
A/blue-winged_teal/Texas/UGAI22-3189/2022	2022-10-01	USA	EPI_ISL_17424639		Poulson,R.; Stallknecht,D.; Rubrum,A.; Jeevan,T.; Walker,D.; Webby,R.
A/blue-winged_teal/Texas/UGAI22-3250/2022	2022-10-01	USA	EPI_ISL_17424637		Poulson,R.; Stallknecht,D.; Rubrum,A.; Jeevan,T.; Walker,D.; Webby,R.
A/blue-winged_teal/Minnesota/UGAI22-3620/2022	2022-09-15	USA	EPI_ISL_17424636		Poulson,R.; Stallknecht,D.; Rubrum,A.; Jeevan,T.; Walker,D.; Webby,R.
A/blue-winged_teal/Texas/UGAI22-3268/2022	2022-10-01	USA	EPI_ISL_17424635		Poulson,R.; Stallknecht,D.; Rubrum,A.; Jeevan,T.; Walker,D.; Webby,R.
A/blue-winged_teal/Texas/UGAI22-2966/2022	2022-09-01	USA	EPI_ISL_17424632		Poulson,R.; Stallknecht,D.; Rubrum,A.; Jeevan,T.; Walker,D.; Webby,R.
A/red-tailed_hawk/Kentucky/W23-143/2022	2022-12-22	USA	EPI_ISL_17424631		Poulson,R.; Stallknecht,D.; Rubrum,A.; Jeevan,T.; Walker,D.; Webby,R.
A/blue-winged_teal/Minnesota/AV22-690/2022	2022-09-01	USA	EPI_ISL_17424630		Poulson,R.; Stallknecht,D.; Rubrum,A.; Jeevan,T.; Walker,D.; Webby,R.
A/bald_eagle/Kansas/W22-384/2022	2022-04-01	USA	EPI_ISL_17185877		Poulson,R.; Stallknecht,D.; Rubrum,A.; Jeevan,T.; Walker,D.; Webby,R.
A/Pelecanus/Peru/VFAR-140/2022	2022-12-01	Peru	EPI_ISL_17165223		Fernandez-Diaz,M.; Villanueva-Perez,D.; Tataje-Lavanda,L.; Montalvan-Avalos,A.; Isasi-Rivas,G.; Lulo,M.; Fernandez-Sanchez,M.
A/great_horned_owl/BC/AIVPHL-353/2023	2023-01-09	Canada	EPI_ISL_17051479	British Columbia Centre for Disease Control	Himsworth, Chelsea; Prystajecky,Natalie; Tyson,John; Jassem,Agatha; Kuchinski,Kevin; Coombe, Michelle; Lee,Tracy; Azana,Rob; Fung,Janet; Chan,Michael; Cheung,Branco; Caleta,Jessica; Tsang,Frankie; Russell,Shannon; Zlosnik,James; Hoang,Linda	B.C. Centre for Disease Control
A/rough-legged_hawk/BC/AIVPHL-352/2023	2023-01-03	Canada	EPI_ISL_17051475	British Columbia Centre for Disease Control	Himsworth, Chelsea; Prystajecky,Natalie; Tyson,John; Jassem,Agatha; Kuchinski,Kevin; Coombe, Michelle; Lee,Tracy; Azana,Rob; Fung,Janet; Chan,Michael; Cheung,Branco; Caleta,Jessica; Tsang,Frankie; Russell,Shannon; Zlosnik,James; Hoang,Linda	B.C. Centre for Disease Control
A/great_blue_heron/BC/AIVPHL-289/2022	2022-11-21	Canada	EPI_ISL_17051428	British Columbia Centre for Disease Control	Himsworth, Chelsea; Prystajecky,Natalie; Tyson,John; Jassem,Agatha; Kuchinski,Kevin; Coombe, Michelle; Lee,Tracy; Azana,Rob; Fung,Janet; Chan,Michael; Cheung,Branco; Caleta,Jessica; Tsang,Frankie; Russell,Shannon; Zlosnik,James; Hoang,Linda	B.C. Centre for Disease Control
A/cackling_goose/BC/AIVPHL-284/2022	2022-11-21	Canada	EPI_ISL_17051426	British Columbia Centre for Disease Control	Himsworth, Chelsea; Prystajecky,Natalie; Tyson,John; Jassem,Agatha; Kuchinski,Kevin; Coombe, Michelle; Lee,Tracy; Azana,Rob; Fung,Janet; Chan,Michael; Cheung,Branco; Caleta,Jessica; Tsang,Frankie; Russell,Shannon; Zlosnik,James; Hoang,Linda	B.C. Centre for Disease Control
A/pelican/BC/AIVPHL-230/2022	2022-08-12	Canada	EPI_ISL_17051394	British Columbia Centre for Disease Control	Himsworth, Chelsea; Prystajecky,Natalie; Tyson,John; Jassem,Agatha; Kuchinski,Kevin; Coombe, Michelle; Lee,Tracy; Azana,Rob; Fung,Janet; Chan,Michael; Cheung,Branco; Caleta,Jessica; Tsang,Frankie; Russell,Shannon; Zlosnik,James; Hoang,Linda	B.C. Centre for Disease Control
A/pelican/BC/AIVPHL-229/2022	2022-08-12	Canada	EPI_ISL_17051393	British Columbia Centre for Disease Control	Himsworth, Chelsea; Prystajecky,Natalie; Tyson,John; Jassem,Agatha; Kuchinski,Kevin; Coombe, Michelle; Lee,Tracy; Azana,Rob; Fung,Janet; Chan,Michael; Cheung,Branco; Caleta,Jessica; Tsang,Frankie; Russell,Shannon; Zlosnik,James; Hoang,Linda	B.C. Centre for Disease Control
A/bald_eagle/BC/AIVPHL-184/2022	2022-06-17	Canada	EPI_ISL_17051368	British Columbia Centre for Disease Control	Himsworth, Chelsea; Prystajecky,Natalie; Tyson,John; Jassem,Agatha; Kuchinski,Kevin; Coombe, Michelle; Lee,Tracy; Azana,Rob; Fung,Janet; Chan,Michael; Cheung,Branco; Caleta,Jessica; Tsang,Frankie; Russell,Shannon; Zlosnik,James; Hoang,Linda	B.C. Centre for Disease Control
A/chicken/BC/AIVPHL-188/2022	2022-06-15	Canada	EPI_ISL_17051363	British Columbia Centre for Disease Control	Himsworth, Chelsea; Prystajecky,Natalie; Tyson,John; Jassem,Agatha; Kuchinski,Kevin; Coombe, Michelle; Lee,Tracy; Azana,Rob; Fung,Janet; Chan,Michael; Cheung,Branco; Caleta,Jessica; Tsang,Frankie; Russell,Shannon; Zlosnik,James; Hoang,Linda	B.C. Centre for Disease Control
A/snow_goose/BC/AIVPHL-168/2022	2022-05-31	Canada	EPI_ISL_17051351	British Columbia Centre for Disease Control	Himsworth, Chelsea; Prystajecky,Natalie; Tyson,John; Jassem,Agatha; Kuchinski,Kevin; Coombe, Michelle; Lee,Tracy; Azana,Rob; Fung,Janet; Chan,Michael; Cheung,Branco; Caleta,Jessica; Tsang,Frankie; Russell,Shannon; Zlosnik,James; Hoang,Linda	B.C. Centre for Disease Control
A/american_white_pelican/BC/AIVPHL-141/2022	2022-06-02	Canada	EPI_ISL_17051343	British Columbia Centre for Disease Control	Himsworth, Chelsea; Prystajecky,Natalie; Tyson,John; Jassem,Agatha; Kuchinski,Kevin; Coombe, Michelle; Lee,Tracy; Azana,Rob; Fung,Janet; Chan,Michael; Cheung,Branco; Caleta,Jessica; Tsang,Frankie; Russell,Shannon; Zlosnik,James; Hoang,Linda	B.C. Centre for Disease Control
A/american_white_pelican/BC/AIVPHL-148/2022	2022-06-02	Canada	EPI_ISL_17051341	British Columbia Centre for Disease Control	Himsworth, Chelsea; Prystajecky,Natalie; Tyson,John; Jassem,Agatha; Kuchinski,Kevin; Coombe, Michelle; Lee,Tracy; Azana,Rob; Fung,Janet; Chan,Michael; Cheung,Branco; Caleta,Jessica; Tsang,Frankie; Russell,Shannon; Zlosnik,James; Hoang,Linda	B.C. Centre for Disease Control
A/Pelican/Chile/227023-1/2022	2022-12-07	Chile	EPI_ISL_17050893		Pardo-Roa,C.; Johow,M.; Aguayo,C.; Ariyama,N.; Munoz,G.; Avila,C.; Almonacid,L.I.; Neira,V.; Medina,R.
A/Pelican/Chile/7087-1/2022	2022-12-07	Chile	EPI_ISL_17012018		Pardo-Roa,C.; Johow,M.; Aguayo,C.; Ariyama,N.; Munoz,G.; Avila,C.; Almonacid,L.I.; Neira,V.; Medina,R.
A/Gull/Chile/7023-2/2022	2022-12-07	Chile	EPI_ISL_17011964		Pardo-Roa,C.; Johow,M.; Aguayo,C.; Ariyama,N.; Munoz,G.; Avila,C.; Almonacid,L.I.; Neira,V.; Medina,R.
A/Pelican/Chile/6924-1/2022	2022-12-06	Chile	EPI_ISL_17011963		Pardo-Roa,C.; Johow,M.; Aguayo,C.; Ariyama,N.; Munoz,G.; Avila,C.; Almonacid,L.I.; Neira,V.; Medina,R.
A/Pelican/Chile/6618-1/2022	2022-12-05	Chile	EPI_ISL_17011962		Pardo-Roa,C.; Johow,M.; Aguayo,C.; Ariyama,N.; Munoz,G.; Avila,C.; Almonacid,L.I.; Neira,V.; Medina,R.
A/Pelican/Chile/6618-2/2022	2022-12-05	Chile	EPI_ISL_17011961		Pardo-Roa,C.; Johow,M.; Aguayo,C.; Ariyama,N.; Munoz,G.; Avila,C.; Almonacid,L.I.; Neira,V.; Medina,R.
A/Pelican/Chile/6958-1/2022	2022-12-06	Chile	EPI_ISL_17011959		Pardo-Roa,C.; Johow,M.; Aguayo,C.; Ariyama,N.; Munoz,G.; Avila,C.; Almonacid,L.I.; Neira,V.; Medina,R.
A/Gull/Chile/7023-3/2022	2022-12-07	Chile	EPI_ISL_17011958		Pardo-Roa,C.; Johow,M.; Aguayo,C.; Ariyama,N.; Munoz,G.; Avila,C.; Almonacid,L.I.; Neira,V.; Medina,R.
A/Pelican/Chile/6955-3/2022	2022-12-06	Chile	EPI_ISL_17011957		Pardo-Roa,C.; Johow,M.; Aguayo,C.; Ariyama,N.; Munoz,G.; Avila,C.; Almonacid,L.I.; Neira,V.; Medina,R.
A/Pelican/Chile/6955-1/2022	2022-12-06	Chile	EPI_ISL_17011956		Pardo-Roa,C.; Johow,M.; Aguayo,C.; Ariyama,N.; Munoz,G.; Avila,C.; Almonacid,L.I.; Neira,V.; Medina,R.
A/Anas_platyrhynchos/AZ/S1-AZMCP12122022-S4/2022	2022-12-12	USA	EPI_ISL_16969373		Jones,P.M.; Faleye,T.O.C.; Kraberger,S.; Regney,M.; Lund,M.; Lacson,J.; Wright,J.M.; Kaiser,N.A.; Olivo,D.; Custer,J.; Mcgraw,K.; Varsani,A.; Scotch,M.
A/falcon/Costa_Rica/INC-0001-D0377-23/2023	2023-01-26	Costa_Rica	EPI_ISL_16958548	Inciensa, Investigación y Enseñanza en Nutrición y Salud	Bernal,Leon; Olga,Aguilar; Idania,Chacon; Guisella,Chaves; Hebleen,Brenes; Claudio,Soto-Garita; Dihala,Picado; Isabel,Abarca; Estela,Cordero; Adriana,Godinez; Melany,Calderon; Francisco,Duarte	Servicio Nacional de Salud Animal (SENASA)
A/black_skimmer/Chile/C61962/2022	2022-12-02	Chile	EPI_ISL_16891402		Tan,S.; Freiden,P.; Sharp,B.; Jimenez-Bluhm,P.; Mukherjee,N.; Hamilton-West,C.; Schultz-Cherry,S.
A/gray_gull/Chile/C61947/2022	2022-12-02	Chile	EPI_ISL_16891400		Tan,S.; Freiden,P.; Sharp,B.; Jimenez-Bluhm,P.; Mukherjee,N.; Hamilton-West,C.; Schultz-Cherry,S.
A/turkey/South_Dakota/22-033350-005-original/2022	2022-10-18	USA	EPI_ISL_16297335	National Veterinary Services Laboratories - USDA	Chinh,Thanh;Love, Emily;Franzen,Kerrie;Killian,Mary;Koster,Leo;Lantz,Kristina;Stuber,Tod;Hicks,Jessica	National Veterinary Services Laboratories - USDA
A/domestic_duck/South_Dakota/22-033350-004-original/2022	2022-10-18	USA	EPI_ISL_16297334	National Veterinary Services Laboratories - USDA	Chinh,Thanh;Love, Emily;Franzen,Kerrie;Killian,Mary;Koster,Leo;Lantz,Kristina;Stuber,Tod;Hicks,Jessica	National Veterinary Services Laboratories - USDA
A/goose/Louisiana/22-033391-001-original/2022	2022-10-14	USA	EPI_ISL_16297332	National Veterinary Services Laboratories - USDA	Chinh,Thanh;Love, Emily;Franzen,Kerrie;Killian,Mary;Koster,Leo;Lantz,Kristina;Stuber,Tod;Hicks,Jessica	National Veterinary Services Laboratories - USDA
A/chicken/Peru/LIM-INS-003/2022	2022-11-29	Peru	EPI_ISL_16249730	Instituto Nacional de Salud Peru	Padilla-Rojas, Carlos; Sevilla-Castañeda, Luren; Hurtado-Vela, Carmen; Silva-Molina, Juana; Bárcena-Flores, Luis; Lizarraga-Olivares, Wendy; Jimenez-Vasquez, Victor; Nuñez-Llanos, Alicia; Conza-Blanco, Lidia; Perez-Janampa, David; Marcelo-Tantamango, Oscar; Yarleque-Javier, Graciela; Rojas-Serrano, Nancy.	Servicio Nacional de Sanidad Agraria del Perú - SENASA
A/chicken/Peru/LAM-INS-002/2022	2022-11-28	Peru	EPI_ISL_16249681	Instituto Nacional de Salud Peru	Padilla-Rojas, Carlos; Sevilla-Castañeda, Luren; Hurtado-Vela, Carmen; Silva-Molina, Juana; Bárcena-Flores, Luis; Lizarraga-Olivares, Wendy; Jimenez-Vasquez, Victor; Nuñez-Llanos, Alicia; Conza-Blanco, Lidia; Perez-Janampa, David; Marcelo-Tantamango, Oscar; Yarleque-Javier, Graciela; Rojas-Serrano, Nancy.	Servicio Nacional de Sanidad Agraria del Perú - SENASA
A/chicken/Idaho/22-015744-001-original/2022	2022-05-19	USA	EPI_ISL_16244018	National Veterinary Services Laboratories - USDA	Chinh,Thanh;Love, Emily;Franzen,Kerrie;Killian,Mary;Koster,Leo;Lantz,Kristina;Stuber,Tod;Hicks,Jessica	National Veterinary Services Laboratories - USDA
A/chicken/Idaho/22-015656-001-original/2022	2022-05-17	USA	EPI_ISL_16244014	National Veterinary Services Laboratories - USDA	Chinh,Thanh;Love, Emily;Franzen,Kerrie;Killian,Mary;Koster,Leo;Lantz,Kristina;Stuber,Tod;Hicks,Jessica	National Veterinary Services Laboratories - USDA
A/chicken/Idaho/22-015408-001-original/2022	2022-05-17	USA	EPI_ISL_16244005	National Veterinary Services Laboratories - USDA	Chinh,Thanh;Love, Emily;Franzen,Kerrie;Killian,Mary;Koster,Leo;Lantz,Kristina;Stuber,Tod;Hicks,Jessica	National Veterinary Services Laboratories - USDA
A/duck/Idaho/22-015275-002-original/2022	2022-05-16	USA	EPI_ISL_16243926	National Veterinary Services Laboratories - USDA	Chinh,Thanh;Love, Emily;Franzen,Kerrie;Killian,Mary;Koster,Leo;Lantz,Kristina;Stuber,Tod;Hicks,Jessica	National Veterinary Services Laboratories - USDA
A/duck/Idaho/22-015275-001-original/2022	2022-05-16	USA	EPI_ISL_16243915	National Veterinary Services Laboratories - USDA	Chinh,Thanh;Love, Emily;Franzen,Kerrie;Killian,Mary;Koster,Leo;Lantz,Kristina;Stuber,Tod;Hicks,Jessica	National Veterinary Services Laboratories - USDA
A/Great_Horned_Owl/AB/FAV-0505-30/2022	2022-04-28	Canada	EPI_ISL_16189977	Canadian Food Inspection Agency	Alkie, Tamiru; Hicks, Mark; Pybuse, Margo J; Xu, Wanhong; Hisanaga, Tamiko; Suderman, Suderman; Koziuk, Janice; Kruczkiewicz, Peter; Nguyen, Hoang Hai; Fisher, Mathew; Lung, Oliver; Berhane, Yohannes	Alberta Agriculture and Forestry, Government of Alberta
A/Great_Horned_Owl/AB/FAV-0505-19/2022	2022-04-28	Canada	EPI_ISL_16189912	Canadian Food Inspection Agency	Alkie, Tamiru; Hicks, Mark; Pybuse, Margo J; Xu, Wanhong; Hisanaga, Tamiko; Suderman, Suderman; Koziuk, Janice; Kruczkiewicz, Peter; Nguyen, Hoang Hai; Fisher, Mathew; Lung, Oliver; Berhane, Yohannes	Alberta Agriculture and Forestry, Government of Alberta
A/Canada_Goose/AB/FAV-0505-19/2022	2022-04-27	Canada	EPI_ISL_16183656	Canadian Food Inspection Agency	Alkie, Tamiru; Hicks, Mark; Pybuse, Margo J; Xu, Wanhong; Hisanaga, Tamiko; Suderman, Matthew; Koziuk, Janice; Kruczkiewicz, Peter; Nguyen, Hoang Hai; Fisher, Mathew; Lung, Oliver; Berhane, Yohannes	Alberta Agriculture and Forestry, Government of Alberta
A/Chicken/AB/FAV-0222-01/2022	2022-05-16	Canada	EPI_ISL_16183504	Canadian Food Inspection Agency	Alkie, Tamiru; Hicks, Mark; Pybuse, Margo J; Xu, Wanhong; Hisanaga, Tamiko; Suderman, Matthew; Koziuk, Janice; Kruczkiewicz, Peter; Nguyen, Hoang Hai; Fisher, Mathew; Lung, Oliver; Berhane, Yohannes	Alberta Agriculture and Forestry, Government of Alberta
A/red-tailed_hawk/Kansas/W22-198/2022	2022-03-14	USA	EPI_ISL_15614807		Poulson,R.; Stallknecht,D.; Rubrum,A.; Jeevan,T.; Walker,D.; Webby,R.
A/bald_eagle/Kansas/W22-185/2022	2022-03-06	USA	EPI_ISL_15215280		Poulson,R.; Stallknecht,D.; Rubrum,A.; Jeevan,T.; Walker,D.; Webby,R.
A/snow_goose/Kansas/W22-174B/2022	2022-03-06	USA	EPI_ISL_15214846		Poulson,R.; Stallknecht,D.; Rubrum,A.; Jeevan,T.; Walker,D.; Webby,R.
A/lesser_snow_goose/North_Dakota/ND-10/2022	2022-04-08	USA	EPI_ISL_15214845		Poulson,R.; Stallknecht,D.; Rubrum,A.; Jeevan,T.; Walker,D.; Webby,R.
A/Ross_s_goose/North_Dakota/N22-08/2022	2022-04-08	USA	EPI_ISL_15214843		Poulson,R.; Stallknecht,D.; Rubrum,A.; Jeevan,T.; Walker,D.; Webby,R.
A/snow_goose/Kansas/W22-260/2022	2022-03-25	USA	EPI_ISL_15214837		Poulson,R.; Stallknecht,D.; Rubrum,A.; Jeevan,T.; Walker,D.; Webby,R.
A/snow_goose/Kansas/W22-177B/2022	2022-03-04	USA	EPI_ISL_15063845		Poulson,R.; Stallknecht,D.; Rubrum,A.; Jeevan,T.; Walker,D.; Webby,R.
A/ring-billed_gull/Florida/W22-169/2022	2022-03-07	USA	EPI_ISL_15063669		Poulson,R.; Stallknecht,D.; Rubrum,A.; Jeevan,T.; Walker,D.; Webby,R.
A/snow_goose/North_Dakota/N22-05/2022	2022-04-08	USA	EPI_ISL_15063668		Poulson,R.; Stallknecht,D.; Rubrum,A.; Jeevan,T.; Walker,D.; Webby,R.
A/snow_goose/North_Dakota/N22-04/2022	2022-04-08	USA	EPI_ISL_15063648		Poulson,R.; Stallknecht,D.; Rubrum,A.; Jeevan,T.; Walker,D.; Webby,R.
A/snow_goose/North_Dakota/N22-06/2022	2022-04-08	USA	EPI_ISL_15063618		Poulson,R.; Stallknecht,D.; Rubrum,A.; Jeevan,T.; Walker,D.; Webby,R.
A/snow_goose/Kansas/W22-199C/2022	2022-03-12	USA	EPI_ISL_14937104		Poulson,R.; Stallknecht,D.; Rubrum,A.; Jeevan,T.; Walker,D.; Webby,R.
A/snow_goose/Kansas/W22-199E/2022	2022-03-12	USA	EPI_ISL_14937102		Poulson,R.; Stallknecht,D.; Rubrum,A.; Jeevan,T.; Walker,D.; Webby,R.
A/snow_goose/Kansas/W22-199B/2022	2022-03-12	USA	EPI_ISL_14937100		Poulson,R.; Stallknecht,D.; Rubrum,A.; Jeevan,T.; Walker,D.; Webby,R.
A/snow_goose/Kansas/W22-199A/2022	2022-03-14	USA	EPI_ISL_14937099		Poulson,R.; Stallknecht,D.; Rubrum,A.; Jeevan,T.; Walker,D.; Webby,R.
A/bald_eagle/Florida/W22-191/2022	2022-03-08	USA	EPI_ISL_14937069		Poulson,R.; Stallknecht,D.; Rubrum,A.; Jeevan,T.; Walker,D.; Webby,R.
A/snow_goose/Kansas/W22-199F/2022	2022-03-12	USA	EPI_ISL_14937001		Poulson,R.; Stallknecht,D.; Rubrum,A.; Jeevan,T.; Walker,D.; Webby,R.
A/snow_goose/Kansas/W22-199D/2022	2022-03-12	USA	EPI_ISL_14937000		Poulson,R.; Stallknecht,D.; Rubrum,A.; Jeevan,T.; Walker,D.; Webby,R.
A/Colorado/18/2022	2022-04-20	USA	EPI_ISL_12799972	Centers for Disease Control and Prevention	Wentworth,D., Barnes,J.; Garten,R.	Colorado Department of Health Lab
